# Supplementary material for: N,N′-Dibenzyl-N′′-(2,4-difluoro­benzo­yl)-N,N′-dimethyl­phospho­ric triamide
Source: Acta Crystallogr Sect E Struct Rep Online. 2012 Jan 7;68(Pt 2):o270–1. doi: 10.1107/S1600536811055115 (PMC3274968; doi:10.1107/S1600536811055115)
Supplement: Supplementary file 1 [file e-68-0o270-sup1.cif]

##############################################################################
#                                                                            #
# This CIF contains the data in a paper accepted for publication in          #
# Acta Crystallographica Section E. It conforms to the requirements of       #
# Notes for Authors for Acta Crystallographica Section E, and has been       #
# peer reviewed under the auspices of the IUCr Commission on Journals.       #
#                                                                            #
# Full details of the Crystallographic Information File format               #
# are given in the paper "The Crystallographic Information File (CIF):       #
# a New Standard Archive File for Crystallography" by S. R. Hall, F. H.      #
# Allen and I. D. Brown [Acta Cryst. (1991), A47, 655-685].                  #
#                                                                            #
# The current version of the core CIF dictionary is obtainable from          #
# ftp://ftp.iucr.org/pub/cif_core.dic.                                       #
#                                                                            #
# Software is freely available for graphical display of the structure(s)     #
# in this CIF. For information consult the CIF software page                 #
# http://www.iucr.org/resources/cif/software.                                #
#                                                                            #
# This file may be used for bona fide research purposes within the           #
# scientific community so long as proper attribution is given to the journal # 
# article from which it was obtained.                                        #
#                                                                            #
##############################################################################
data_I
_audit_creation_method     SHELXL-97
_chemical_name_systematic
;
<i>N</i>,<i>N</i>'-Dibenzyl-<i>N</i>''-(2,4-difluorobenzoyl)-
<i>N</i>,<i>N</i>'-dimethylphosphoric triamide
;
_chemical_name_common     ?
_chemical_formula_moiety     'C23 H24 F2 N3 O2 P'
_chemical_formula_sum     'C23 H24 F2 N3 O2 P'
_chemical_formula_iupac     'C23 H24 F2 N3 O2 P'
_chemical_formula_weight     443.42
_chemical_melting_point     ?
_symmetry_cell_setting     triclinic
_symmetry_space_group_name_H-M     'P -1'
_symmetry_space_group_name_Hall     '-P 1'
loop_
    _symmetry_equiv_pos_as_xyz
    'x, y, z'
    '-x, -y, -z'
_cell_length_a     10.3619(6)
_cell_length_b     10.7721(10)
_cell_length_c     11.6433(8)
_cell_angle_alpha     70.523(7)
_cell_angle_beta     72.495(5)
_cell_angle_gamma     70.197(7)
_cell_volume     1126.65(15)
_cell_formula_units_Z     2
_cell_measurement_reflns_used     2755
_cell_measurement_theta_min     4.1174
_cell_measurement_theta_max     70.5746
_cell_measurement_temperature     300(2)
_exptl_crystal_description     'plate'
_exptl_crystal_colour     'colorless'
_exptl_crystal_size_max     0.17
_exptl_crystal_size_mid     0.14
_exptl_crystal_size_min     0.03
_exptl_crystal_density_diffrn     1.307
_exptl_crystal_density_meas     ?
_exptl_crystal_density_method     'not measured'
_exptl_crystal_F_000     464
_exptl_absorpt_coefficient_mu     1.435
_exptl_absorpt_correction_type     multi-scan
_exptl_absorpt_process_details     '(CrysAlis PRO; Agilent, 2011)'
_exptl_absorpt_correction_T_min     0.95444
_exptl_absorpt_correction_T_max     1.00000
_exptl_special_details     ?
_diffrn_ambient_temperature     300(2)
_diffrn_radiation_type     CuK\a
_diffrn_radiation_wavelength     1.54184
_diffrn_radiation_source     'Enhance (Cu) X-ray Source'
_diffrn_radiation_monochromator     graphite
_diffrn_measurement_device_type     'Agilent Xcalibur Gemini R'
_diffrn_measurement_method     '\w scans'
_diffrn_detector_area_resol_mean     10.2673
_diffrn_reflns_number     10022
_diffrn_reflns_av_R_equivalents     0.0444
_diffrn_reflns_av_sigmaI/netI     0.0570
_diffrn_reflns_theta_min     4.12
_diffrn_reflns_theta_max     70.71
_diffrn_reflns_theta_full     67.00
_diffrn_measured_fraction_theta_max     0.973
_diffrn_measured_fraction_theta_full     0.997
_diffrn_reflns_limit_h_min     -8
_diffrn_reflns_limit_h_max     12
_diffrn_reflns_limit_k_min     -12
_diffrn_reflns_limit_k_max     13
_diffrn_reflns_limit_l_min     -14
_diffrn_reflns_limit_l_max     14
_diffrn_standards_number     ?
_diffrn_standards_interval_count     ?
_diffrn_standards_interval_time     ?
_diffrn_standards_decay_%     ?
_refine_special_details
;
Refinement of <i>F</i>^2^ against ALL reflections. The weighted <i>R</i>-factor
<i>wR</i> and goodness of fit <i>S</i> are based on <i>F</i>^2^, conventional
<i>R</i>-factors <i>R</i> are based on <i>F</i>, with <i>F</i> set to zero for
negative <i>F</i>^2^. The threshold expression of <i>F</i>^2^ >
\s(<i>F</i>^2^) is used only for calculating <i>R</i>-factors(gt) <i>etc</i>.
and is not relevant to the choice of reflections for refinement.
<i>R</i>-factors based on <i>F</i>^2^ are statistically about twice as large
as those based on <i>F</i>, and <i>R</i>- factors based on ALL data will be
even larger.
;
_reflns_number_total     4209
_reflns_number_gt     2758
_reflns_threshold_expression     I>2sigma(I)
_refine_ls_structure_factor_coef     Fsqd
_refine_ls_matrix_type     full
_refine_ls_R_factor_all     0.0834
_refine_ls_R_factor_gt     0.0505
_refine_ls_wR_factor_gt     0.1206
_refine_ls_wR_factor_ref     0.1405
_refine_ls_goodness_of_fit_ref     1.006
_refine_ls_restrained_S_all     1.006
_refine_ls_number_reflns     4209
_refine_ls_number_parameters     268
_refine_ls_number_restraints     0
_refine_ls_hydrogen_treatment     constr
_refine_ls_weighting_scheme     calc
_refine_ls_weighting_details
                 'calc w=1/[\s^2^(Fo^2^)+(0.0585P)^2^] where P=(Fo^2^+2Fc^2^)/3'
_atom_sites_solution_hydrogens     geom
_atom_sites_solution_primary     direct
_atom_sites_solution_secondary     difmap
_refine_ls_shift/su_max     0.000
_refine_ls_shift/su_mean     0.000
_refine_diff_density_max     0.472
_refine_diff_density_min     -0.270
_refine_ls_extinction_method     none
_refine_ls_extinction_coef     ?
loop_
    _atom_type_symbol
    _atom_type_description
    _atom_type_scat_dispersion_real
    _atom_type_scat_dispersion_imag
    _atom_type_scat_source
    'C' 'C' 0.0181 0.0091
                         'International Tables Vol C Tables 4.2.6.8 and 6.1.1.4'
    'H' 'H' 0.0000 0.0000
                         'International Tables Vol C Tables 4.2.6.8 and 6.1.1.4'
    'N' 'N' 0.0311 0.0180
                         'International Tables Vol C Tables 4.2.6.8 and 6.1.1.4'
    'O' 'O' 0.0492 0.0322
                         'International Tables Vol C Tables 4.2.6.8 and 6.1.1.4'
    'F' 'F' 0.0727 0.0534
                         'International Tables Vol C Tables 4.2.6.8 and 6.1.1.4'
    'P' 'P' 0.2955 0.4335
                         'International Tables Vol C Tables 4.2.6.8 and 6.1.1.4'
_computing_data_collection     'CrysAlis PRO (Agilent, 2011)'
_computing_cell_refinement     'CrysAlis PRO (Agilent, 2011)'
_computing_data_reduction     'CrysAlis PRO (Agilent, 2011)'
_computing_structure_solution     'SIR92 (Altomare <i>et al.</i>, 1994)'
_computing_structure_refinement     'SHELXL97 (Sheldrick, 2008)'
_computing_molecular_graphics     'Mercury (Macrae <i>et al.</i>, 2008)'
_computing_publication_material
                'WinGX (Farrugia, 1999) and enCIFer (Allen <i>et al.</i>, 2004)'
loop_
    _atom_site_type_symbol
    _atom_site_label
    _atom_site_fract_x
    _atom_site_fract_y
    _atom_site_fract_z
    _atom_site_U_iso_or_equiv
    _atom_site_adp_type
    _atom_site_calc_flag
    _atom_site_refinement_flags
    _atom_site_occupancy
    _atom_site_symmetry_multiplicity
    _atom_site_disorder_assembly
    _atom_site_disorder_group
    P P1 0.58022(6) 0.27216(7) 0.57829(7) 0.0460(2) Uani d . 1 1 . .
    N N2 0.4103(2) 0.3411(2) 0.5698(2) 0.0484(5) Uani d . 1 1 . .
    H H2 0.3866 0.4255 0.5297 0.058 Uiso calc R 1 1 . .
    N N3 0.6579(2) 0.1967(3) 0.4676(2) 0.0586(6) Uani d . 1 1 . .
    N N4 0.5904(2) 0.1570(2) 0.7108(2) 0.0528(6) Uani d . 1 1 . .
    O O5 0.63610(18) 0.38484(19) 0.5704(2) 0.0595(5) Uani d . 1 1 . .
    O O6 0.3324(2) 0.1512(2) 0.6516(2) 0.0684(6) Uani d . 1 1 . .
    F F7 0.0748(2) 0.2082(2) 0.5985(2) 0.0946(7) Uani d . 1 1 . .
    F F8 -0.24562(18) 0.6018(2) 0.6907(2) 0.0991(7) Uani d . 1 1 . .
    C C9 0.1600(3) 0.3630(3) 0.6399(3) 0.0503(7) Uani d . 1 1 . .
    C C10 0.1264(3) 0.4859(3) 0.6711(3) 0.0594(7) Uani d . 1 1 . .
    H H10 0.1977 0.5144 0.6792 0.071 Uiso calc R 1 1 . .
    C C11 -0.0098(3) 0.5667(4) 0.6902(3) 0.0681(6) Uani d . 1 1 . .
    H H11 -0.0315 0.6484 0.7115 0.082 Uiso calc R 1 1 . .
    C C12 -0.1121(3) 0.5211(4) 0.6763(3) 0.0681(6) Uani d . 1 1 . .
    C C13 -0.0871(3) 0.4028(3) 0.6477(3) 0.0604(5) Uani d . 1 1 . .
    H H13 -0.1592 0.3749 0.6400 0.072 Uiso calc R 1 1 . .
    C C14 0.0492(3) 0.3252(3) 0.6305(3) 0.0604(5) Uani d . 1 1 . .
    C C15 0.6261(3) 0.2312(3) 0.2566(3) 0.0548(7) Uani d . 1 1 . .
    C C16 0.5939(3) 0.3719(3) 0.2161(3) 0.0689(9) Uani d . 1 1 . .
    H H16 0.5505 0.4238 0.2739 0.083 Uiso calc R 1 1 . .
    C C17 0.6249(4) 0.4357(4) 0.0925(4) 0.0835(11) Uani d . 1 1 . .
    H H17 0.6024 0.5305 0.0666 0.100 Uiso calc R 1 1 . .
    C C18 0.6890(4) 0.3607(5) 0.0060(4) 0.0868(12) Uani d . 1 1 . .
    H H18 0.7097 0.4047 -0.0783 0.104 Uiso calc R 1 1 . .
    C C19 0.7225(3) 0.2209(4) 0.0442(3) 0.0767(10) Uani d . 1 1 . .
    H H19 0.7663 0.1699 -0.0142 0.092 Uiso calc R 1 1 . .
    C C20 0.6910(3) 0.1556(3) 0.1697(3) 0.0586(7) Uani d . 1 1 . .
    H H20 0.7135 0.0607 0.1954 0.070 Uiso calc R 1 1 . .
    C C21 0.7259(3) -0.0736(3) 0.8050(3) 0.0553(7) Uani d . 1 1 . .
    C C22 0.7176(3) -0.2009(3) 0.8816(3) 0.0663(8) Uani d . 1 1 . .
    H H22 0.6435 -0.2339 0.8862 0.080 Uiso calc R 1 1 . .
    C C23 0.8165(4) -0.2796(4) 0.9508(4) 0.0905(12) Uani d . 1 1 . .
    H H23 0.8101 -0.3658 1.0010 0.109 Uiso calc R 1 1 . .
    C C24 0.9252(4) -0.2314(5) 0.9463(4) 0.1019(14) Uani d . 1 1 . .
    H H24 0.9920 -0.2843 0.9940 0.122 Uiso calc R 1 1 . .
    C C25 0.9347(4) -0.1054(5) 0.8716(4) 0.0970(13) Uani d . 1 1 . .
    H H25 1.0080 -0.0723 0.8690 0.116 Uiso calc R 1 1 . .
    C C26 0.8370(3) -0.0268(4) 0.8002(4) 0.0770(10) Uani d . 1 1 . .
    H H26 0.8456 0.0582 0.7484 0.092 Uiso calc R 1 1 . .
    C C27 0.3063(3) 0.2749(3) 0.6210(3) 0.0512(7) Uani d . 1 1 . .
    C C28 0.5913(3) 0.1608(3) 0.3930(3) 0.0622(8) Uani d . 1 1 . .
    H H28A 0.4903 0.1859 0.4229 0.075 Uiso calc R 1 1 . .
    H H28B 0.6220 0.0627 0.4037 0.075 Uiso calc R 1 1 . .
    C C29 0.6160(3) 0.0108(3) 0.7288(3) 0.0600(8) Uani d . 1 1 . .
    H H29A 0.6461 -0.0092 0.6481 0.072 Uiso calc R 1 1 . .
    H H29B 0.5289 -0.0148 0.7704 0.072 Uiso calc R 1 1 . .
    C C30 0.8121(3) 0.1484(4) 0.4424(4) 0.0864(12) Uani d . 1 1 . .
    H H30A 0.8473 0.1766 0.4943 0.130 Uiso calc R 1 1 . .
    H H30B 0.8494 0.1865 0.3563 0.130 Uiso calc R 1 1 . .
    H H30C 0.8401 0.0505 0.4600 0.130 Uiso calc R 1 1 . .
    C C31 0.5236(4) 0.2029(4) 0.8241(3) 0.0922(13) Uani d . 1 1 . .
    H H31A 0.5110 0.2996 0.8052 0.138 Uiso calc R 1 1 . .
    H H31B 0.5819 0.1564 0.8842 0.138 Uiso calc R 1 1 . .
    H H31C 0.4340 0.1831 0.8575 0.138 Uiso calc R 1 1 . .
loop_
    _atom_site_aniso_label
    _atom_site_aniso_U_11
    _atom_site_aniso_U_22
    _atom_site_aniso_U_33
    _atom_site_aniso_U_12
    _atom_site_aniso_U_13
    _atom_site_aniso_U_23
    P1 0.0399(3) 0.0435(4) 0.0562(4) -0.0113(3) -0.0114(3) -0.0136(3)
    N2 0.0407(10) 0.0409(12) 0.0630(15) -0.0116(9) -0.0131(10) -0.0100(10)
    N3 0.0524(12) 0.0660(16) 0.0568(15) -0.0061(11) -0.0139(11) -0.0230(12)
    N4 0.0536(12) 0.0533(14) 0.0517(14) -0.0087(10) -0.0142(11) -0.0167(11)
    O5 0.0465(9) 0.0476(11) 0.0894(15) -0.0148(8) -0.0206(10) -0.0161(10)
    O6 0.0572(11) 0.0446(12) 0.1014(18) -0.0157(9) -0.0223(11) -0.0092(11)
    F7 0.0756(12) 0.0788(14) 0.150(2) -0.0270(10) -0.0354(13) -0.0388(14)
    F8 0.0412(9) 0.1202(18) 0.1219(19) -0.0012(10) -0.0078(10) -0.0427(15)
    C9 0.0430(13) 0.0523(16) 0.0551(17) -0.0172(12) -0.0112(12) -0.0079(13)
    C10 0.0503(15) 0.0680(19) 0.065(2) -0.0196(14) -0.0077(13) -0.0238(16)
    C11 0.0461(10) 0.0789(16) 0.0738(16) -0.0124(10) -0.0027(10) -0.0261(13)
    C12 0.0461(10) 0.0789(16) 0.0738(16) -0.0124(10) -0.0027(10) -0.0261(13)
    C13 0.0479(9) 0.0677(13) 0.0672(14) -0.0239(9) -0.0129(9) -0.0101(11)
    C14 0.0479(9) 0.0677(13) 0.0672(14) -0.0239(9) -0.0129(9) -0.0101(11)
    C15 0.0556(15) 0.0624(18) 0.0538(18) -0.0246(13) -0.0113(13) -0.0154(14)
    C16 0.076(2) 0.063(2) 0.067(2) -0.0164(16) -0.0143(17) -0.0183(17)
    C17 0.088(2) 0.077(2) 0.070(2) -0.018(2) -0.022(2) 0.002(2)
    C18 0.081(2) 0.110(3) 0.056(2) -0.025(2) -0.0169(18) -0.002(2)
    C19 0.0647(19) 0.109(3) 0.062(2) -0.0185(19) -0.0110(16) -0.036(2)
    C20 0.0537(15) 0.071(2) 0.0576(19) -0.0199(14) -0.0103(14) -0.0230(16)
    C21 0.0517(15) 0.0591(17) 0.0504(17) -0.0104(13) -0.0117(13) -0.0117(14)
    C22 0.0624(17) 0.0610(19) 0.064(2) -0.0105(15) -0.0121(15) -0.0088(16)
    C23 0.085(3) 0.079(3) 0.079(3) -0.004(2) -0.024(2) 0.003(2)
    C24 0.072(2) 0.113(4) 0.095(3) 0.013(2) -0.038(2) -0.014(3)
    C25 0.0576(19) 0.119(4) 0.112(3) -0.012(2) -0.036(2) -0.022(3)
    C26 0.0608(18) 0.082(2) 0.084(3) -0.0206(17) -0.0262(17) -0.005(2)
    C27 0.0479(14) 0.0464(16) 0.0629(18) -0.0154(12) -0.0173(13) -0.0107(13)
    C28 0.0791(19) 0.0574(18) 0.0570(19) -0.0301(15) -0.0025(15) -0.0216(15)
    C29 0.0641(17) 0.0502(17) 0.068(2) -0.0211(14) -0.0254(15) -0.0026(15)
    C30 0.0557(18) 0.109(3) 0.083(3) 0.0049(18) -0.0099(17) -0.042(2)
    C31 0.098(3) 0.105(3) 0.059(2) 0.006(2) -0.019(2) -0.034(2)
_geom_special_details
;
All e.s.d.'s (except the e.s.d. in the dihedral angle between two l.s. planes)
are estimated using the full covariance matrix. The cell e.s.d.'s are taken
into account individually in the estimation of e.s.d.'s in distances, angles
and torsion angles; correlations between e.s.d.'s in cell parameters are only
used when they are defined by crystal symmetry. An approximate (isotropic)
treatment of cell e.s.d.'s is used for estimating e.s.d.'s involving l.s.
planes.
;
loop_
    _geom_bond_atom_site_label_1
    _geom_bond_atom_site_label_2
    _geom_bond_site_symmetry_2
    _geom_bond_distance
    _geom_bond_publ_flag
    P1 O5 . 1.4787(19) ?
    P1 N3 . 1.613(2) ?
    P1 N4 . 1.632(2) ?
    P1 N2 . 1.683(2) ?
    N2 C27 . 1.370(3) ?
    N2 H2 . 0.8600 ?
    N3 C28 . 1.465(4) ?
    N3 C30 . 1.472(4) ?
    N4 C31 . 1.455(4) ?
    N4 C29 . 1.458(4) ?
    O6 C27 . 1.213(3) ?
    F7 C14 . 1.351(4) ?
    F8 C12 . 1.357(3) ?
    C9 C14 . 1.385(4) ?
    C9 C10 . 1.392(4) ?
    C9 C27 . 1.487(4) ?
    C10 C11 . 1.381(4) ?
    C10 H10 . 0.9300 ?
    C11 C12 . 1.379(5) ?
    C11 H11 . 0.9300 ?
    C12 C13 . 1.345(4) ?
    C13 C14 . 1.370(4) ?
    C13 H13 . 0.9300 ?
    C15 C16 . 1.381(4) ?
    C15 C20 . 1.382(4) ?
    C15 C28 . 1.504(4) ?
    C16 C17 . 1.363(5) ?
    C16 H16 . 0.9300 ?
    C17 C18 . 1.373(6) ?
    C17 H17 . 0.9300 ?
    C18 C19 . 1.371(5) ?
    C18 H18 . 0.9300 ?
    C19 C20 . 1.386(5) ?
    C19 H19 . 0.9300 ?
    C20 H20 . 0.9300 ?
    C21 C22 . 1.379(4) ?
    C21 C26 . 1.385(4) ?
    C21 C29 . 1.510(4) ?
    C22 C23 . 1.367(5) ?
    C22 H22 . 0.9300 ?
    C23 C24 . 1.372(6) ?
    C23 H23 . 0.9300 ?
    C24 C25 . 1.364(6) ?
    C24 H24 . 0.9300 ?
    C25 C26 . 1.375(5) ?
    C25 H25 . 0.9300 ?
    C26 H26 . 0.9300 ?
    C28 H28A . 0.9700 ?
    C28 H28B . 0.9700 ?
    C29 H29A . 0.9700 ?
    C29 H29B . 0.9700 ?
    C30 H30A . 0.9600 ?
    C30 H30B . 0.9600 ?
    C30 H30C . 0.9600 ?
    C31 H31A . 0.9600 ?
    C31 H31B . 0.9600 ?
    C31 H31C . 0.9600 ?
loop_
    _geom_angle_atom_site_label_1
    _geom_angle_atom_site_label_2
    _geom_angle_atom_site_label_3
    _geom_angle_site_symmetry_1
    _geom_angle_site_symmetry_3
    _geom_angle
    _geom_angle_publ_flag
    O5 P1 N3 . . 114.10(13) ?
    O5 P1 N4 . . 110.83(12) ?
    N3 P1 N4 . . 108.04(13) ?
    O5 P1 N2 . . 106.78(11) ?
    N3 P1 N2 . . 108.02(12) ?
    N4 P1 N2 . . 108.93(12) ?
    C27 N2 P1 . . 125.86(19) ?
    C27 N2 H2 . . 117.1 ?
    P1 N2 H2 . . 117.1 ?
    C28 N3 C30 . . 114.7(2) ?
    C28 N3 P1 . . 127.0(2) ?
    C30 N3 P1 . . 118.1(2) ?
    C31 N4 C29 . . 114.2(3) ?
    C31 N4 P1 . . 117.2(2) ?
    C29 N4 P1 . . 125.2(2) ?
    C14 C9 C10 . . 116.4(3) ?
    C14 C9 C27 . . 121.6(3) ?
    C10 C9 C27 . . 122.0(2) ?
    C11 C10 C9 . . 121.9(3) ?
    C11 C10 H10 . . 119.1 ?
    C9 C10 H10 . . 119.1 ?
    C12 C11 C10 . . 117.2(3) ?
    C12 C11 H11 . . 121.4 ?
    C10 C11 H11 . . 121.4 ?
    C13 C12 F8 . . 118.3(3) ?
    C13 C12 C11 . . 124.0(3) ?
    F8 C12 C11 . . 117.7(3) ?
    C12 C13 C14 . . 117.0(3) ?
    C12 C13 H13 . . 121.5 ?
    C14 C13 H13 . . 121.5 ?
    F7 C14 C13 . . 117.0(3) ?
    F7 C14 C9 . . 119.4(3) ?
    C13 C14 C9 . . 123.6(3) ?
    C16 C15 C20 . . 118.9(3) ?
    C16 C15 C28 . . 120.8(3) ?
    C20 C15 C28 . . 120.3(3) ?
    C17 C16 C15 . . 120.8(3) ?
    C17 C16 H16 . . 119.6 ?
    C15 C16 H16 . . 119.6 ?
    C16 C17 C18 . . 120.4(4) ?
    C16 C17 H17 . . 119.8 ?
    C18 C17 H17 . . 119.8 ?
    C19 C18 C17 . . 119.8(4) ?
    C19 C18 H18 . . 120.1 ?
    C17 C18 H18 . . 120.1 ?
    C18 C19 C20 . . 120.0(3) ?
    C18 C19 H19 . . 120.0 ?
    C20 C19 H19 . . 120.0 ?
    C15 C20 C19 . . 120.1(3) ?
    C15 C20 H20 . . 120.0 ?
    C19 C20 H20 . . 120.0 ?
    C22 C21 C26 . . 118.3(3) ?
    C22 C21 C29 . . 120.1(3) ?
    C26 C21 C29 . . 121.7(3) ?
    C23 C22 C21 . . 121.1(3) ?
    C23 C22 H22 . . 119.4 ?
    C21 C22 H22 . . 119.4 ?
    C22 C23 C24 . . 120.1(4) ?
    C22 C23 H23 . . 120.0 ?
    C24 C23 H23 . . 120.0 ?
    C25 C24 C23 . . 119.7(4) ?
    C25 C24 H24 . . 120.2 ?
    C23 C24 H24 . . 120.2 ?
    C24 C25 C26 . . 120.5(4) ?
    C24 C25 H25 . . 119.7 ?
    C26 C25 H25 . . 119.7 ?
    C25 C26 C21 . . 120.4(4) ?
    C25 C26 H26 . . 119.8 ?
    C21 C26 H26 . . 119.8 ?
    O6 C27 N2 . . 121.8(2) ?
    O6 C27 C9 . . 122.0(2) ?
    N2 C27 C9 . . 116.2(2) ?
    N3 C28 C15 . . 112.2(2) ?
    N3 C28 H28A . . 109.2 ?
    C15 C28 H28A . . 109.2 ?
    N3 C28 H28B . . 109.2 ?
    C15 C28 H28B . . 109.2 ?
    H28A C28 H28B . . 107.9 ?
    N4 C29 C21 . . 112.5(2) ?
    N4 C29 H29A . . 109.1 ?
    C21 C29 H29A . . 109.1 ?
    N4 C29 H29B . . 109.1 ?
    C21 C29 H29B . . 109.1 ?
    H29A C29 H29B . . 107.8 ?
    N3 C30 H30A . . 109.5 ?
    N3 C30 H30B . . 109.5 ?
    H30A C30 H30B . . 109.5 ?
    N3 C30 H30C . . 109.5 ?
    H30A C30 H30C . . 109.5 ?
    H30B C30 H30C . . 109.5 ?
    N4 C31 H31A . . 109.5 ?
    N4 C31 H31B . . 109.5 ?
    H31A C31 H31B . . 109.5 ?
    N4 C31 H31C . . 109.5 ?
    H31A C31 H31C . . 109.5 ?
    H31B C31 H31C . . 109.5 ?
loop_
    _geom_torsion_atom_site_label_1
    _geom_torsion_atom_site_label_2
    _geom_torsion_atom_site_label_3
    _geom_torsion_atom_site_label_4
    _geom_torsion_site_symmetry_1
    _geom_torsion_site_symmetry_2
    _geom_torsion_site_symmetry_3
    _geom_torsion_site_symmetry_4
    _geom_torsion
    _geom_torsion_publ_flag
    O5 P1 N2 C27 . . . . -152.1(2) ?
    N3 P1 N2 C27 . . . . 84.8(3) ?
    N4 P1 N2 C27 . . . . -32.3(3) ?
    O5 P1 N3 C28 . . . . -133.5(2) ?
    N4 P1 N3 C28 . . . . 102.7(3) ?
    N2 P1 N3 C28 . . . . -15.0(3) ?
    O5 P1 N3 C30 . . . . 51.3(3) ?
    N4 P1 N3 C30 . . . . -72.4(3) ?
    N2 P1 N3 C30 . . . . 169.9(2) ?
    O5 P1 N4 C31 . . . . 55.7(3) ?
    N3 P1 N4 C31 . . . . -178.6(2) ?
    N2 P1 N4 C31 . . . . -61.5(3) ?
    O5 P1 N4 C29 . . . . -146.5(2) ?
    N3 P1 N4 C29 . . . . -20.8(3) ?
    N2 P1 N4 C29 . . . . 96.3(2) ?
    C14 C9 C10 C11 . . . . -0.7(5) ?
    C27 C9 C10 C11 . . . . -179.1(3) ?
    C9 C10 C11 C12 . . . . -0.4(5) ?
    C10 C11 C12 C13 . . . . 1.2(6) ?
    C10 C11 C12 F8 . . . . -177.8(3) ?
    F8 C12 C13 C14 . . . . 178.3(3) ?
    C11 C12 C13 C14 . . . . -0.7(5) ?
    C12 C13 C14 F7 . . . . -178.3(3) ?
    C12 C13 C14 C9 . . . . -0.6(5) ?
    C10 C9 C14 F7 . . . . 178.9(3) ?
    C27 C9 C14 F7 . . . . -2.7(5) ?
    C10 C9 C14 C13 . . . . 1.2(5) ?
    C27 C9 C14 C13 . . . . 179.7(3) ?
    C20 C15 C16 C17 . . . . 0.2(5) ?
    C28 C15 C16 C17 . . . . -179.7(3) ?
    C15 C16 C17 C18 . . . . -0.1(6) ?
    C16 C17 C18 C19 . . . . -0.2(6) ?
    C17 C18 C19 C20 . . . . 0.3(6) ?
    C16 C15 C20 C19 . . . . -0.1(4) ?
    C28 C15 C20 C19 . . . . 179.8(3) ?
    C18 C19 C20 C15 . . . . -0.2(5) ?
    C26 C21 C22 C23 . . . . -0.2(5) ?
    C29 C21 C22 C23 . . . . 179.6(3) ?
    C21 C22 C23 C24 . . . . 1.0(6) ?
    C22 C23 C24 C25 . . . . -0.7(7) ?
    C23 C24 C25 C26 . . . . -0.5(7) ?
    C24 C25 C26 C21 . . . . 1.2(6) ?
    C22 C21 C26 C25 . . . . -0.9(5) ?
    C29 C21 C26 C25 . . . . 179.3(3) ?
    P1 N2 C27 O6 . . . . -18.5(4) ?
    P1 N2 C27 C9 . . . . 159.9(2) ?
    C14 C9 C27 O6 . . . . -34.0(5) ?
    C10 C9 C27 O6 . . . . 144.4(3) ?
    C14 C9 C27 N2 . . . . 147.6(3) ?
    C10 C9 C27 N2 . . . . -34.1(4) ?
    C30 N3 C28 C15 . . . . -66.2(4) ?
    P1 N3 C28 C15 . . . . 118.5(3) ?
    C16 C15 C28 N3 . . . . -58.5(4) ?
    C20 C15 C28 N3 . . . . 121.6(3) ?
    C31 N4 C29 C21 . . . . -68.0(3) ?
    P1 N4 C29 C21 . . . . 133.6(2) ?
    C22 C21 C29 N4 . . . . 148.0(3) ?
    C26 C21 C29 N4 . . . . -32.2(4) ?
loop_
    _geom_hbond_atom_site_label_D
    _geom_hbond_atom_site_label_H
    _geom_hbond_atom_site_label_A
    _geom_hbond_site_symmetry_A
    _geom_hbond_distance_DH
    _geom_hbond_distance_HA
    _geom_hbond_distance_DA
    _geom_hbond_angle_DHA
    N2 H2 O5 2_666 0.86 1.96 2.812(3) 171.1
_iucr_refine_instructions_details
;
TITL RN52 in P-1
CELL  1.54184  10.3619  10.7721  11.6433   70.523   72.495   70.197
ZERR     2.00   0.0006   0.0010   0.0008    0.007    0.005    0.007
LATT   1
SFAC  C    H    N    O    F    P
UNIT  46   48   6    4    4    2
MERG   2
EQIV   $1   -x+1,-y+1,-z+1
EQIV   $2   x-1,+y,+z
EQIV   $3   x+1,+y,+z-1
EQIV   $4  -x+1,-y,-z+1
HTAB   C10 N2
HTAB   C16 N3
HTAB   C26 N4
HTAB   C28 N2
HTAB   C28 O6
HTAB   C29 N3
HTAB   C29 O6
HTAB   C30 O5
HTAB   C31 O5
HTAB   N2 O5_$1
HTAB   C10 O5_$1
HTAB   C13 O5_$2
HTAB   C18 F8_$3
HTAB   C20 O6_$4
HTAB   C30 F7_$4
HTAB   C28 O6_$4
EADP C13 C14
EADP C11 C12
FMAP   2
PLAN   25
ACTA   134.00
BOND   $H
CONF
L.S.  10
WGHT    0.063000
FVAR       3.01305
P1    6    0.580222    0.272164    0.578294    11.00000    0.03994    0.04349 =
         0.05621   -0.01357   -0.01141   -0.01128
N2    3    0.410286    0.341131    0.569802    11.00000    0.04073    0.04095 =
         0.06295   -0.01004   -0.01308   -0.01155
AFIX  43
H2    2    0.386599    0.425547    0.529724    11.00000   -1.20000
AFIX   0
N3    3    0.657896    0.196693    0.467576    11.00000    0.05239    0.06600 =
         0.05685   -0.02296   -0.01386   -0.00606
N4    3    0.590429    0.157047    0.710771    11.00000    0.05358    0.05330 =
         0.05172   -0.01672   -0.01418   -0.00873
O5    4    0.636104    0.384845    0.570364    11.00000    0.04651    0.04756 =
         0.08937   -0.01605   -0.02064   -0.01484
O6    4    0.332428    0.151226    0.651643    11.00000    0.05721    0.04460 =
         0.10138   -0.00922   -0.02234   -0.01569
F7    5    0.074824    0.208157    0.598498    11.00000    0.07559    0.07877 =
         0.15022   -0.03879   -0.03544   -0.02695
F8    5   -0.245615    0.601822    0.690700    11.00000    0.04118    0.12021 =
         0.12190   -0.04275   -0.00779   -0.00117
C9    1    0.160025    0.363022    0.639909    11.00000    0.04305    0.05229 =
         0.05512   -0.00787   -0.01117   -0.01719
C10   1    0.126432    0.485930    0.671072    11.00000    0.05034    0.06801 =
         0.06498   -0.02380   -0.00766   -0.01959
AFIX  43
H10   2    0.197745    0.514442    0.679238    11.00000   -1.20000
AFIX   0
C11   1   -0.009750    0.566700    0.690201    11.00000    0.04611    0.07894 =
         0.07379   -0.02611   -0.00274   -0.01244
AFIX  43
H11   2   -0.031531    0.648414    0.711532    11.00000   -1.20000
AFIX   0
C12   1   -0.112139    0.521060    0.676332    11.00000    0.04611    0.07894 =
         0.07379   -0.02611   -0.00274   -0.01244
C13   1   -0.087139    0.402784    0.647731    11.00000    0.04793    0.06772 =
         0.06725   -0.01014   -0.01290   -0.02390
AFIX  43
H13   2   -0.159156    0.374929    0.640026    11.00000   -1.20000
AFIX   0
C14   1    0.049198    0.325227    0.630469    11.00000    0.04793    0.06772 =
         0.06725   -0.01014   -0.01290   -0.02390
C15   1    0.626108    0.231174    0.256620    11.00000    0.05563    0.06244 =
         0.05376   -0.01540   -0.01131   -0.02456
C16   1    0.593884    0.371876    0.216113    11.00000    0.07609    0.06295 =
         0.06660   -0.01831   -0.01429   -0.01638
AFIX  43
H16   2    0.550520    0.423758    0.273853    11.00000   -1.20000
AFIX   0
C17   1    0.624857    0.435685    0.092503    11.00000    0.08826    0.07679 =
         0.06955    0.00196   -0.02169   -0.01839
AFIX  43
H17   2    0.602401    0.530549    0.066649    11.00000   -1.20000
AFIX   0
C18   1    0.688986    0.360748    0.005986    11.00000    0.08095    0.10996 =
         0.05573   -0.00179   -0.01685   -0.02547
AFIX  43
H18   2    0.709660    0.404701   -0.078264    11.00000   -1.20000
AFIX   0
C19   1    0.722457    0.220916    0.044166    11.00000    0.06474    0.10895 =
         0.06236   -0.03621   -0.01105   -0.01848
AFIX  43
H19   2    0.766327    0.169868   -0.014204    11.00000   -1.20000
AFIX   0
C20   1    0.690974    0.155576    0.169665    11.00000    0.05367    0.07125 =
         0.05758   -0.02302   -0.01031   -0.01987
AFIX  43
H20   2    0.713532    0.060705    0.195413    11.00000   -1.20000
AFIX   0
C21   1    0.725937   -0.073626    0.805009    11.00000    0.05168    0.05913 =
         0.05041   -0.01170   -0.01167   -0.01044
C22   1    0.717621   -0.200936    0.881586    11.00000    0.06241    0.06100 =
         0.06403   -0.00878   -0.01214   -0.01049
AFIX  43
H22   2    0.643536   -0.233875    0.886233    11.00000   -1.20000
AFIX   0
C23   1    0.816482   -0.279552    0.950799    11.00000    0.08510    0.07916 =
         0.07851    0.00326   -0.02434   -0.00355
AFIX  43
H23   2    0.810061   -0.365774    1.000955    11.00000   -1.20000
AFIX   0
C24   1    0.925172   -0.231365    0.946337    11.00000    0.07177    0.11308 =
         0.09507   -0.01431   -0.03812    0.01277
AFIX  43
H24   2    0.991957   -0.284343    0.994008    11.00000   -1.20000
AFIX   0
C25   1    0.934744   -0.105371    0.871625    11.00000    0.05758    0.11895 =
         0.11216   -0.02181   -0.03633   -0.01221
AFIX  43
H25   2    1.007969   -0.072336    0.868984    11.00000   -1.20000
AFIX   0
C26   1    0.837021   -0.026843    0.800209    11.00000    0.06078    0.08193 =
         0.08423   -0.00496   -0.02620   -0.02059
AFIX  43
H26   2    0.845555    0.058173    0.748382    11.00000   -1.20000
AFIX   0
C27   1    0.306261    0.274879    0.621004    11.00000    0.04791    0.04640 =
         0.06285   -0.01067   -0.01726   -0.01540
C28   1    0.591298    0.160795    0.392962    11.00000    0.07907    0.05737 =
         0.05702   -0.02158   -0.00254   -0.03008
AFIX  23
H28A  2    0.490333    0.185872    0.422895    11.00000   -1.20000
H28B  2    0.622029    0.062735    0.403669    11.00000   -1.20000
AFIX   0
C29   1    0.615957    0.010823    0.728800    11.00000    0.06414    0.05021 =
         0.06829   -0.00255   -0.02537   -0.02108
AFIX  23
H29A  2    0.646101   -0.009197    0.648052    11.00000   -1.20000
H29B  2    0.528918   -0.014810    0.770364    11.00000   -1.20000
AFIX   0
C30   1    0.812076    0.148374    0.442351    11.00000    0.05567    0.10907 =
         0.08275   -0.04164   -0.00988    0.00487
AFIX  33
H30A  2    0.847288    0.176573    0.494298    11.00000   -1.50000
H30B  2    0.849431    0.186498    0.356343    11.00000   -1.50000
H30C  2    0.840084    0.050529    0.459958    11.00000   -1.50000
AFIX   0
C31   1    0.523649    0.202947    0.824059    11.00000    0.09796    0.10466 =
         0.05947   -0.03383   -0.01940    0.00593
AFIX  33
H31A  2    0.510995    0.299588    0.805232    11.00000   -1.50000
H31B  2    0.581910    0.156394    0.884220    11.00000   -1.50000
H31C  2    0.433984    0.183143    0.857468    11.00000   -1.50000
HKLF    4
REM  RN52 in P-1
REM R1 =  0.0505 for   2758 Fo > 4sig(Fo)  and  0.0834 for all   4209 data
REM    268 parameters refined using      0 restraints
END
WGHT      0.0630      0.0000
REM Highest difference peak  0.472,  deepest hole -0.270,  1-sigma level  0.044
Q1    1   0.2161  0.5282  0.7091  11.00000  0.05    0.47
Q2    1  -0.1041  0.4691  0.6634  11.00000  0.05    0.24
Q3    1  -0.0729  0.5419  0.7210  11.00000  0.05    0.17
Q4    1  -0.0892  0.5531  0.6964  11.00000  0.05    0.16
Q5    1   0.5652  0.1158  0.9011  11.00000  0.05    0.16
Q6    1  -0.0910  0.3359  0.6575  11.00000  0.05    0.16
Q7    1   0.5589 -0.0281  0.6953  11.00000  0.05    0.15
Q8    1   0.5573  0.0351  0.4115  11.00000  0.05    0.15
Q9    1   0.4490  0.2948  0.8012  11.00000  0.05    0.14
Q10   1   0.9603 -0.0195  0.9389  11.00000  0.05    0.14
Q11   1   0.6042  0.2838  0.7997  11.00000  0.05    0.14
Q12   1   0.3682  0.2540  0.8000  11.00000  0.05    0.14
Q13   1   0.6215  0.1380  0.4760  11.00000  0.05    0.14
Q14   1   0.1151  0.3384  0.6792  11.00000  0.05    0.13
Q15   1   0.8571  0.2448  0.4681  11.00000  0.05    0.12
Q16   1   0.9289 -0.0166  0.5487  11.00000  0.05    0.12
Q17   1   0.4142  0.3686  0.3658  11.00000  0.05    0.12
Q18   1   0.7388  0.0032  0.3992  11.00000  0.05    0.12
Q19   1  -0.0074  0.7374  0.7541  11.00000  0.05    0.12
Q20   1   0.8092  0.1557  0.7162  11.00000  0.05    0.12
Q21   1   0.3542  0.1484  0.7863  11.00000  0.05    0.12
Q22   1   0.7785 -0.3394  1.1023  11.00000  0.05    0.12
Q23   1   0.7071 -0.1193  0.8773  11.00000  0.05    0.12
Q24   1   0.6929 -0.1080  0.5554  11.00000  0.05    0.12
Q25   1   0.9998 -0.0078  0.8789  11.00000  0.05    0.11
;
data_global
_journal_date_recd_electronic     2011-11-25
_journal_date_accepted     2011-12-21
_journal_name_full     'Acta Crystallographica, Section E'
_journal_year     2012
_journal_volume     68
_journal_issue      2
_journal_page_first     o270
_journal_page_last     o271
_journal_paper_category     QO
_journal_paper_doi     10.1107/S1600536811055115
_journal_coeditor_code     FY2035
_publ_contact_author_name     'Santiago Gar\'ia-Granda'
_publ_contact_author_address
;
Departamento de Qu\'imica F\'isica y Anal\'itica
Facultad de Qu\'imica
Universidad de Oviedo -- CINN
C/ Juli\'an Claver\'ia, 8
33006 Oviedo
Asturias
Spain
;
_publ_contact_author_email     'sgg@uniovi.es'
_publ_contact_author_fax     '+34 985 103125'
_publ_contact_author_phone     '+34 985 103477'
_publ_section_title
;\
<i>N</i>,<i>N</i>'-Dibenzyl-<i>N</i>''-(2,4-difluorobenzoyl)-<i>N</i>,\
<i>N</i>'-dimethylphosphoric triamide
;
loop_
    _publ_author_name
    _publ_author_address
    'Pourayoubi, Mehrdad'
;
Department of Chemistry, Ferdowsi University of Mashhad, Mashhad 91779, Iran
;
    'Shoghpour, Samad'
;
Department of Chemistry, Ferdowsi University of Mashhad, Mashhad 91779, Iran
;
    'Torre-Fern\'andez, Laura'
;
Departamento de Qu\'imica F\'isica y Anal\'itica
Facultad de Qu\'imica
Universidad de Oviedo -- CINN
C/ Juli\'an Claver\'ia, 8
33006 Oviedo
Asturias
Spain
;
    'Garc\'ia-Granda, Santiago'
;
Departamento de Qu\'imica F\'isica y Anal\'itica
Facultad de Qu\'imica
Universidad de Oviedo -- CINN
C/ Juli\'an Claver\'ia, 8
33006 Oviedo
Asturias
Spain
;
