# Supplementary material for: N,N′-Dibenzyl-N′′-(2,4-difluoro­benzo­yl)-N,N′-dimethyl­phospho­ric triamide
Source: Acta Crystallogr Sect E Struct Rep Online. 2012 Jan 7;68(Pt 2):o270–1. doi: 10.1107/S1600536811055115 (PMC3274968; doi:10.1107/S1600536811055115)
Supplement: Supplementary file 2 [file e-68-0o270-Isup2.hkl]

# 
# h,k,l, Fc-squared, Fo-squared, sigma(Fo-squared) and status flag 
# 
data_I
_shelx_title ' RN52 in P-1' 
_shelx_refln_list_code          4 
_shelx_F_calc_maximum      120.79 
_exptl_crystal_F_000       464.00 
_reflns_d_resolution_high  0.8168 
 
loop_ 
 _symmetry_equiv_pos_as_xyz 
 'x, y, z' 
 '-x, -y, -z' 
 
_cell_length_a    10.3619 
_cell_length_b    10.7721 
_cell_length_c    11.6433 
_cell_angle_alpha  70.523 
_cell_angle_beta   72.495 
_cell_angle_gamma  70.197 
 
_shelx_F_squared_multiplier     1.000 
 
loop_ 
 _refln_index_h 
 _refln_index_k 
 _refln_index_l 
 _refln_F_squared_calc 
 _refln_F_squared_meas 
 _refln_F_squared_sigma 
 _refln_observed_status 
   1   0   0     2111.19     2064.90     11.68 o 
   2   0   0      130.38      189.12      4.89 o 
   3   0   0     2364.84     2248.59     21.56 o 
   4   0   0     2457.86     2591.54     33.81 o 
   5   0   0      122.45      122.60     13.92 o 
   6   0   0      419.59      443.16     12.55 o 
   7   0   0       75.04       73.96      4.22 o 
   8   0   0       39.70       39.43      4.07 o 
   9   0   0       42.49       34.90      4.11 o 
  10   0   0       13.52       13.36      4.39 o 
  11   0   0        8.28       10.08      4.62 o 
 -11   1   0        0.18        2.05      2.54 o 
 -10   1   0       19.63       23.06      4.69 o 
  -9   1   0        0.34        1.77      3.42 o 
  -8   1   0      171.44      180.31      9.04 o 
  -7   1   0       25.28       34.16      3.13 o 
  -6   1   0       47.12       47.81      3.64 o 
  -5   1   0       30.18       33.56      9.32 o 
  -4   1   0     1835.77     1947.56     36.84 o 
  -3   1   0      541.27      517.83     12.03 o 
  -2   1   0     5575.02     5325.62     79.19 o 
  -1   1   0     1159.86     1188.96     15.55 o 
   0   1   0      368.74      372.82      7.15 o 
   1   1   0      134.84      119.08      3.15 o 
   2   1   0    12248.58    10760.16     49.12 o 
   3   1   0     1066.83     1045.84     16.33 o 
   4   1   0     1131.60     1030.06     17.45 o 
   5   1   0      441.50      481.47     22.14 o 
   6   1   0       71.14       77.59     12.31 o 
   7   1   0      140.07      121.27      5.19 o 
   8   1   0       45.60       44.69      3.89 o 
   9   1   0      147.85      159.27      7.64 o 
  10   1   0       24.30       25.61      4.30 o 
  11   1   0        2.07        1.17      4.05 o 
 -10   2   0       29.74       35.13      6.68 o 
  -9   2   0        0.16        1.87      3.84 o 
  -8   2   0      101.86       96.98      8.59 o 
  -7   2   0       15.86       14.80      4.32 o 
  -6   2   0       79.02       68.87      6.17 o 
  -5   2   0       49.27       40.63     13.13 o 
  -4   2   0      878.55     1021.71     25.38 o 
  -3   2   0       15.01       34.15      4.20 o 
  -2   2   0      392.19      443.84     16.60 o 
  -1   2   0      904.92      964.64     23.99 o 
   0   2   0     4984.59     4472.51     35.55 o 
   1   2   0     3503.35     3244.68     29.96 o 
   2   2   0       17.93       16.81      2.14 o 
   3   2   0     1536.75     1493.62     17.03 o 
   4   2   0     1476.43     1441.80     33.53 o 
   5   2   0       27.90       21.14      5.00 o 
   6   2   0      243.48      218.92     30.06 o 
   7   2   0       11.82       11.90      2.03 o 
   8   2   0      919.52      889.62     14.53 o 
   9   2   0       35.97       42.05      4.36 o 
  10   2   0        3.55        4.71      3.30 o 
  11   2   0       40.33       37.89      6.59 o 
 -10   3   0       13.27       11.70      2.93 o 
  -9   3   0        5.58        2.08      3.18 o 
  -8   3   0       39.27       46.65      8.51 o 
  -7   3   0        0.00        3.64      3.65 o 
  -6   3   0      103.49       99.21      7.61 o 
  -5   3   0      904.36      908.74     17.81 o 
  -4   3   0      264.55      246.90     13.59 o 
  -3   3   0      200.92      179.72      9.65 o 
  -2   3   0       71.31       45.51      5.73 o 
  -1   3   0        0.03        3.49      2.17 o 
   0   3   0      464.28      431.34     14.02 o 
   1   3   0       66.66       50.04      5.66 o 
   2   3   0      185.75      185.52      9.27 o 
   3   3   0        0.38        0.39      1.43 o 
   4   3   0      705.37      621.45     24.66 o 
   5   3   0      153.18      188.87     14.35 o 
   6   3   0        9.17       10.92      6.53 o 
   7   3   0      156.72      178.85      5.61 o 
   8   3   0      137.80      147.68      5.70 o 
   9   3   0      126.30      129.37      9.79 o 
  10   3   0      107.08      105.20      7.01 o 
  11   3   0        9.73       13.96      2.96 o 
  -9   4   0        1.27       -1.54      1.97 o 
  -8   4   0        0.11        3.33      3.56 o 
  -7   4   0      107.82      115.35      9.14 o 
  -6   4   0        1.03        3.06      4.82 o 
  -5   4   0       94.70       82.01      6.49 o 
  -4   4   0       64.66       65.83      9.27 o 
  -3   4   0       90.78       74.75      7.13 o 
  -2   4   0        0.45        2.75      3.59 o 
  -1   4   0      544.19      641.22     16.61 o 
   0   4   0       53.02       52.03      6.86 o 
   1   4   0      248.40      246.98     12.85 o 
   2   4   0      908.97      944.78     24.00 o 
   3   4   0      398.12      442.36     16.19 o 
   4   4   0        0.26        8.30      5.50 o 
   5   4   0       21.65       10.88      7.68 o 
   6   4   0      166.96      185.28      7.06 o 
   7   4   0       10.04        7.02      2.05 o 
   8   4   0       12.87       14.66      2.87 o 
   9   4   0        1.07        4.30      2.50 o 
  10   4   0       83.78       87.77      6.16 o 
  11   4   0        3.62        4.00      5.06 o 
  -9   5   0        1.64       -3.07      3.37 o 
  -8   5   0       10.56        9.67      3.33 o 
  -7   5   0       35.89       27.69      4.59 o 
  -6   5   0        0.72       -0.24      3.55 o 
  -5   5   0       24.05       27.60      4.45 o 
  -4   5   0       31.33       30.44      5.11 o 
  -3   5   0        8.36       20.92      4.76 o 
  -2   5   0       38.71       16.43      8.96 o 
  -1   5   0        4.04       16.94      7.78 o 
   0   5   0     1102.99     1110.98     31.00 o 
   1   5   0      296.42      345.92     23.56 o 
   2   5   0      516.13      492.38     26.53 o 
   3   5   0      780.42      770.14     33.90 o 
   4   5   0      228.78      227.91     19.87 o 
   5   5   0        0.15       -6.95      6.95 o 
   6   5   0      101.21      125.72      6.39 o 
   7   5   0      285.80      293.55      9.96 o 
   8   5   0      133.85      123.22      7.44 o 
   9   5   0       15.17       17.78      3.99 o 
  10   5   0        0.03        2.87      3.50 o 
  11   5   0        3.06       -0.05      2.94 o 
  -8   6   0       25.45       23.60      5.34 o 
  -7   6   0       10.27       14.25      4.68 o 
  -6   6   0       21.02       29.67      7.96 o 
  -5   6   0       81.77       84.61      7.72 o 
  -4   6   0      353.10      343.31     16.75 o 
  -3   6   0        0.17        0.65      3.38 o 
  -2   6   0       29.72       30.43      4.02 o 
  -1   6   0       34.17       29.53      5.71 o 
   0   6   0       35.66       52.23      9.67 o 
   1   6   0        0.49        0.27      6.65 o 
   2   6   0      111.19      118.69     15.95 o 
   3   6   0       37.44       24.35      9.31 o 
   4   6   0       26.79       34.98      5.59 o 
   5   6   0      306.96      317.94      9.57 o 
   6   6   0      155.14      151.99      7.90 o 
   7   6   0       18.35       12.09      2.86 o 
   8   6   0      159.09      154.36      8.45 o 
   9   6   0       45.84       53.23      5.66 o 
  10   6   0        2.56        2.01      3.61 o 
  11   6   0        0.08        5.61      3.87 o 
  -7   7   0        0.60        1.17      3.95 o 
  -6   7   0        0.58        5.04      4.95 o 
  -5   7   0       77.36       89.59     11.84 o 
  -4   7   0       14.56       15.09      4.17 o 
  -3   7   0      169.41      169.83     10.24 o 
  -2   7   0        0.00        0.91      3.36 o 
  -1   7   0       47.26       56.29      5.70 o 
   0   7   0       14.29       17.44      4.06 o 
   1   7   0      381.06      386.48     12.15 o 
   2   7   0       40.26       46.38      5.93 o 
   3   7   0      137.85      140.77      8.02 o 
   4   7   0        1.84       -2.90      6.61 o 
   5   7   0      211.53      199.05     14.08 o 
   6   7   0        2.43        3.07      2.71 o 
   7   7   0       78.93       76.82      7.82 o 
   8   7   0       73.66       82.63      7.36 o 
   9   7   0       40.88       36.69      4.46 o 
  10   7   0       14.04        9.06      2.80 o 
  11   7   0        9.07        8.25      3.40 o 
  -6   8   0        4.15        3.56      2.67 o 
  -5   8   0        5.53       10.74      5.58 o 
  -4   8   0        2.26        2.83      3.34 o 
  -3   8   0      355.83      383.31     21.35 o 
  -2   8   0        7.60       10.70      6.01 o 
  -1   8   0      129.86      127.42     11.34 o 
   0   8   0       55.00       35.85      6.87 o 
   1   8   0        2.72       -2.27      4.57 o 
   2   8   0       23.31       30.95      5.65 o 
   3   8   0      503.49      505.46     15.87 o 
   4   8   0      459.77      474.94     15.68 o 
   5   8   0      284.04      270.91     19.42 o 
   6   8   0        0.04        1.51      3.51 o 
   7   8   0       79.69       70.28      7.58 o 
   8   8   0       85.34       98.60      8.36 o 
   9   8   0       76.39       76.86      6.98 o 
  10   8   0       11.64       13.74      3.51 o 
  -5   9   0       36.54       36.39      4.35 o 
  -4   9   0       17.71       16.84      6.08 o 
  -3   9   0        0.59        2.76      3.44 o 
  -2   9   0       54.14       56.95      9.85 o 
  -1   9   0       50.94       64.05     10.98 o 
   0   9   0      122.93      107.76     13.28 o 
   1   9   0      114.99      122.60     13.66 o 
   2   9   0        9.99        4.17      5.72 o 
   3   9   0        3.45        5.02      5.48 o 
   4   9   0       25.17       26.56      6.58 o 
   5   9   0       44.31       47.56      6.44 o 
   6   9   0       39.19       36.10      5.74 o 
   7   9   0      125.42      137.25     10.98 o 
   8   9   0       77.19       85.73      7.27 o 
   9   9   0       46.65       47.79      5.17 o 
  10   9   0       10.30        7.31      3.55 o 
  -4  10   0        5.48        2.38      2.17 o 
  -3  10   0       46.50       46.91      4.67 o 
  -2  10   0       37.87       37.43      5.32 o 
  -1  10   0       23.84       31.00      7.48 o 
   0  10   0        4.91        3.99      5.52 o 
   1  10   0       15.25        6.81      7.07 o 
   2  10   0       46.47       44.66      9.37 o 
   3  10   0      145.70      146.46     14.13 o 
   4  10   0       66.90       75.04     10.06 o 
   5  10   0      145.80      145.91      9.83 o 
   6  10   0       25.79       22.89      8.18 o 
   7  10   0       19.96       22.52      4.18 o 
   8  10   0        1.39       -0.03      2.85 o 
   9  10   0       21.78       25.60      4.80 o 
  -2  11   0       14.52       15.66      2.37 o 
  -1  11   0       29.56       30.29      4.28 o 
   0  11   0       28.63       34.03      6.96 o 
   1  11   0       33.99       38.47      7.85 o 
   2  11   0       11.93       10.58      5.48 o 
   3  11   0        0.23        1.94      4.36 o 
   4  11   0        0.47       -2.33      2.45 o 
   5  11   0       13.11       11.76      3.53 o 
   6  11   0        0.16       -0.02      2.53 o 
   7  11   0       50.63       43.81      4.23 o 
   1  12   0        0.25       -1.74      3.32 o 
   2  12   0        2.36       -0.46      3.41 o 
   3  12   0       16.05        9.86      4.00 o 
   4  12   0        4.95        7.16      3.24 o 
  -7 -11   1       30.98       40.79      5.18 o 
  -6 -11   1        4.63        9.23      4.47 o 
  -5 -11   1        0.24        0.20      2.64 o 
  -4 -11   1        0.09        0.28      2.47 o 
  -3 -11   1        1.43        1.96      2.30 o 
  -2 -11   1        2.03        0.23      4.25 o 
  -1 -11   1        5.58        5.81      4.55 o 
   0 -11   1       11.13        2.37      4.53 o 
   1 -11   1       16.50       16.76      3.17 o 
   2 -11   1        2.84        1.96      2.50 o 
  -8 -10   1        1.66        2.38      3.89 o 
  -7 -10   1       11.73       15.91      3.38 o 
  -6 -10   1       25.75       32.08      4.84 o 
  -5 -10   1       52.36       62.93      8.78 o 
  -4 -10   1       24.52       29.52      4.84 o 
  -3 -10   1       35.07       27.73      7.29 o 
  -2 -10   1       90.43       78.48     10.79 o 
  -1 -10   1       13.18        5.74      6.00 o 
   0 -10   1       18.44       19.06      7.06 o 
   1 -10   1      107.05      115.09     12.45 o 
   2 -10   1       66.32       76.87      6.59 o 
   3 -10   1       32.16       37.16      5.73 o 
   4 -10   1        1.91        1.81      1.84 o 
  -9  -9   1        5.68        4.37      3.69 o 
  -8  -9   1       14.18       13.03      3.44 o 
  -7  -9   1       29.23       30.42      5.02 o 
  -6  -9   1      121.62      115.93     18.64 o 
  -5  -9   1       47.99       47.16      6.05 o 
  -4  -9   1        4.43       12.55      5.23 o 
  -3  -9   1       81.19       83.55     11.13 o 
  -2  -9   1       19.36       23.59      7.24 o 
  -1  -9   1        9.39       14.26      7.64 o 
   0  -9   1       29.16       29.93      8.30 o 
   1  -9   1       27.51       28.24      8.38 o 
   2  -9   1        4.36       -1.00      4.54 o 
   3  -9   1       29.73       35.44      6.39 o 
   4  -9   1       73.83       75.22      5.97 o 
   5  -9   1       17.53       23.31      3.45 o 
 -10  -8   1       16.44       17.89      4.94 o 
  -9  -8   1        9.63        8.77      4.28 o 
  -8  -8   1       88.53       96.83      7.77 o 
  -7  -8   1        1.81       -2.10      3.61 o 
  -6  -8   1       54.85       49.21      6.79 o 
  -5  -8   1       38.98       40.51      4.98 o 
  -4  -8   1      452.61      477.57     21.30 o 
  -3  -8   1      288.52      266.95     11.40 o 
  -2  -8   1        6.05       10.17      7.64 o 
  -1  -8   1       43.42       48.71      5.97 o 
   0  -8   1      144.27      139.30     12.09 o 
   1  -8   1      328.16      332.22     15.89 o 
   2  -8   1        0.19        0.03      6.35 o 
   3  -8   1        2.93       -1.63      3.79 o 
   4  -8   1       12.16       14.37      5.57 o 
   5  -8   1        0.03        1.73      4.32 o 
   6  -8   1        5.73       -0.81      5.83 o 
 -10  -7   1        0.25        2.42      2.00 o 
  -9  -7   1        6.04        5.58      2.70 o 
  -8  -7   1       50.57       48.16      4.91 o 
  -7  -7   1      171.89      184.99     13.12 o 
  -6  -7   1      339.06      355.03     11.85 o 
  -5  -7   1        0.96        2.74      2.60 o 
  -4  -7   1      370.57      357.14     17.38 o 
  -3  -7   1      500.42      500.64     14.90 o 
  -2  -7   1        7.52        8.36      3.09 o 
  -1  -7   1      301.56      308.24      9.71 o 
   0  -7   1       57.01       56.38      5.69 o 
   1  -7   1       15.30       16.14      4.45 o 
   2  -7   1        0.07        1.71      3.57 o 
   3  -7   1      682.17      675.48     21.35 o 
   4  -7   1       24.05       25.59      4.23 o 
   5  -7   1       23.38       21.01      5.13 o 
   6  -7   1        0.80       -4.83      4.83 o 
   7  -7   1        5.98        5.33      2.37 o 
 -10  -6   1        0.05       -1.16      2.43 o 
  -9  -6   1        4.28        6.29      3.02 o 
  -8  -6   1        6.37        6.54      3.33 o 
  -7  -6   1       31.60       38.12      4.35 o 
  -6  -6   1       21.74       24.21      3.32 o 
  -5  -6   1       62.88       67.81      4.94 o 
  -4  -6   1      190.76      196.19     11.93 o 
  -3  -6   1      142.39      147.15     10.07 o 
  -2  -6   1       35.16       45.69      6.22 o 
  -1  -6   1      745.16      800.67     31.79 o 
   0  -6   1        0.84        4.55      4.66 o 
   1  -6   1       29.34       40.82      6.42 o 
   2  -6   1       47.42       49.55      6.90 o 
   3  -6   1        0.78        2.40      5.50 o 
   4  -6   1      350.93      332.91     11.10 o 
   5  -6   1        2.75        2.37      3.57 o 
   6  -6   1       36.84       40.51      5.83 o 
   7  -6   1       78.06       76.89      6.59 o 
   8  -6   1       21.62       30.51      5.93 o 
 -11  -5   1       13.09       12.00      3.93 o 
 -10  -5   1       27.80       32.15      4.94 o 
  -9  -5   1       58.57       66.87      5.88 o 
  -8  -5   1       37.76       36.63      4.96 o 
  -7  -5   1       93.42       78.37     11.32 o 
  -6  -5   1       20.73       19.62      3.27 o 
  -5  -5   1        3.69       -2.03      2.25 o 
  -4  -5   1       99.83      107.35     15.28 o 
  -3  -5   1      205.17      183.68     18.59 o 
  -2  -5   1       48.61       49.57     10.43 o 
  -1  -5   1       79.11       76.06     11.54 o 
   0  -5   1      197.96      292.54     16.89 o 
   1  -5   1       16.34        2.84      8.09 o 
   2  -5   1       56.64       57.53     11.23 o 
   3  -5   1      214.15      222.54     28.13 o 
   4  -5   1       32.31       32.10      5.72 o 
   5  -5   1       32.39       27.25      7.95 o 
   6  -5   1        8.85       15.29      4.59 o 
   7  -5   1       60.93       51.63      9.41 o 
   8  -5   1       25.96       34.93      7.40 o 
   9  -5   1       66.17       63.64      7.02 o 
 -11  -4   1       35.88       31.28      3.83 o 
 -10  -4   1        5.20        2.03      4.26 o 
  -9  -4   1       87.33       86.10      6.70 o 
  -8  -4   1      103.94      103.18      7.24 o 
  -7  -4   1       26.67       27.33      3.55 o 
  -6  -4   1       76.56       81.45      6.00 o 
  -5  -4   1      248.65      255.53     20.48 o 
  -4  -4   1      231.82      251.39     19.68 o 
  -3  -4   1       12.61        7.89      6.56 o 
  -2  -4   1      653.31      678.34     29.16 o 
  -1  -4   1      158.90      150.94     13.90 o 
   0  -4   1        0.40        6.56      4.04 o 
   1  -4   1       25.69       16.71      4.61 o 
   2  -4   1       49.40       62.73      7.69 o 
   3  -4   1      356.33      432.59     19.77 o 
   4  -4   1       20.50       20.45      8.29 o 
   5  -4   1       37.08       31.60      4.97 o 
   6  -4   1       52.20       65.28     11.86 o 
   7  -4   1      265.50      260.94     12.81 o 
   8  -4   1        0.65        2.42      3.02 o 
   9  -4   1        0.14       -2.01      4.05 o 
  10  -4   1       10.34        7.83      3.20 o 
 -11  -3   1       25.03       28.62      3.97 o 
 -10  -3   1       77.15       79.57      5.64 o 
  -9  -3   1       15.06        9.20      4.14 o 
  -8  -3   1        0.10        4.42      2.54 o 
  -7  -3   1        2.21        0.00      1.79 o 
  -6  -3   1        6.64       13.20      2.38 o 
  -5  -3   1      273.66      295.05     19.54 o 
  -4  -3   1        1.36        4.05      3.31 o 
  -3  -3   1        0.60        9.69      3.57 o 
  -2  -3   1      878.63      822.14     19.42 o 
  -1  -3   1     2583.14     2443.27     78.61 o 
   0  -3   1      824.78      786.97     38.91 o 
   1  -3   1      428.21      424.59     14.82 o 
   2  -3   1      371.69      334.78     10.53 o 
   3  -3   1       59.94       51.54      5.48 o 
   4  -3   1      528.93      576.53     31.74 o 
   5  -3   1       46.34       51.63      4.48 o 
   6  -3   1        0.00        0.57      2.44 o 
   7  -3   1       10.23        9.52      3.89 o 
   8  -3   1        4.29       14.61      4.55 o 
   9  -3   1       50.11       56.27      6.33 o 
  10  -3   1       22.03       16.23      4.81 o 
 -11  -2   1        5.04        3.84      3.63 o 
 -10  -2   1       20.48       22.27      4.78 o 
  -9  -2   1        7.41        9.82      2.99 o 
  -8  -2   1      685.57      668.91     12.66 o 
  -7  -2   1       39.80       38.01      3.31 o 
  -6  -2   1        4.32        2.37      2.87 o 
  -5  -2   1       40.30       49.64     10.29 o 
  -4  -2   1        6.13        5.83      3.67 o 
  -3  -2   1      107.94      110.41      8.03 o 
  -2  -2   1      223.82      193.79      9.38 o 
  -1  -2   1       43.95       46.00      4.76 o 
   0  -2   1      984.22      831.95     21.13 o 
   1  -2   1      302.61      261.06      9.69 o 
   2  -2   1       18.81       29.02      2.90 o 
   3  -2   1      103.01      109.80      6.26 o 
   4  -2   1     2214.92     2248.72     58.79 o 
   5  -2   1      208.18      192.84     19.89 o 
   6  -2   1       66.84       57.17      4.45 o 
   7  -2   1       33.05       39.33      5.18 o 
   8  -2   1       42.14       37.32      6.16 o 
   9  -2   1       67.01       66.09      7.24 o 
  10  -2   1       12.50       14.52      5.78 o 
  11  -2   1       18.35       15.16      3.55 o 
 -11  -1   1       48.92       46.08      6.39 o 
 -10  -1   1       40.46       45.33      8.44 o 
  -9  -1   1        4.06        4.81      2.66 o 
  -8  -1   1      418.91      415.56     11.17 o 
  -7  -1   1       63.70       65.17      3.66 o 
  -6  -1   1      181.58      196.93      6.34 o 
  -5  -1   1       13.09       10.44      4.22 o 
  -4  -1   1      773.57      680.80     21.80 o 
  -3  -1   1        1.62        1.97      0.96 o 
  -2  -1   1      721.06      647.41     14.96 o 
  -1  -1   1     1335.23     1315.97     18.36 o 
   0  -1   1      467.15      470.22     16.88 o 
   1  -1   1     1193.22     1125.90     15.32 o 
   2  -1   1      541.52      511.19      9.68 o 
   3  -1   1       83.15       98.30      4.40 o 
   4  -1   1       67.23      100.66     12.63 o 
   5  -1   1        3.37       18.00     10.92 o 
   6  -1   1        7.31        7.40      2.97 o 
   7  -1   1        7.12        8.23      2.24 o 
   8  -1   1        6.73       10.34      4.35 o 
   9  -1   1       49.07       49.97      6.74 o 
  10  -1   1        9.21        5.75      3.64 o 
  11  -1   1        0.19        0.51      4.05 o 
 -11   0   1        6.08        5.14      3.85 o 
 -10   0   1        1.27        6.17      3.61 o 
  -9   0   1       14.16       14.54      3.80 o 
  -8   0   1       16.75       19.18      3.90 o 
  -7   0   1      208.65      208.04      7.52 o 
  -6   0   1       66.28       59.38      3.39 o 
  -5   0   1        1.62       10.98      6.54 o 
  -4   0   1      556.34      673.95     19.35 o 
  -3   0   1       55.72       39.95      4.11 o 
  -2   0   1      122.14      114.89     10.11 o 
  -1   0   1      682.43      686.46     11.04 o 
   0   0   1     5234.34     4729.68     31.88 o 
   1   0   1      176.34      241.65     10.40 o 
   2   0   1     2480.79     2291.31     35.61 o 
   3   0   1        2.35        5.03      1.83 o 
   4   0   1     3599.70     3531.81     34.87 o 
   5   0   1     2485.04     2622.76     62.35 o 
   6   0   1      153.07      171.70     18.41 o 
   7   0   1      156.98      163.36      5.93 o 
   8   0   1        0.01       -0.33      2.15 o 
   9   0   1       53.99       47.81      5.38 o 
  10   0   1        0.84       -3.42      4.72 o 
  11   0   1       44.88       47.28      5.14 o 
 -11   1   1       34.36       38.96      5.58 o 
 -10   1   1        2.90        1.65      3.04 o 
  -9   1   1       26.53       24.83      4.15 o 
  -8   1   1       30.93       33.72      4.49 o 
  -7   1   1        8.12        5.37      2.37 o 
  -6   1   1        2.20        3.31      1.95 o 
  -5   1   1      141.64      147.29     16.01 o 
  -4   1   1     2857.11     3067.56     56.46 o 
  -3   1   1      681.85      652.98     14.26 o 
  -2   1   1      857.25      881.96     23.98 o 
  -1   1   1      919.53      898.63     12.37 o 
   0   1   1     1026.50     1057.31     17.57 o 
   1   1   1       72.55       86.20      2.70 o 
   2   1   1     3712.52     3338.22     29.74 o 
   3   1   1     4094.18     3825.81     40.88 o 
   4   1   1     1620.21     1524.46     29.97 o 
   5   1   1       32.16       38.11      5.44 o 
   6   1   1      463.47      566.67     49.80 o 
   7   1   1       90.07       86.53      4.81 o 
   8   1   1      353.50      362.72      9.64 o 
   9   1   1       33.03       34.59      3.76 o 
  10   1   1        2.46        2.81      4.03 o 
  11   1   1        0.91        0.84      3.19 o 
  12   1   1        2.30        2.56      2.83 o 
 -10   2   1        8.29        3.99      2.67 o 
  -9   2   1       57.90       59.63      9.37 o 
  -8   2   1        9.23        5.74      4.09 o 
  -7   2   1       10.42        8.39      3.83 o 
  -6   2   1       14.80       10.96      3.35 o 
  -5   2   1      350.60      353.35     24.15 o 
  -4   2   1       49.06       60.44      8.68 o 
  -3   2   1      176.06      222.55      9.89 o 
  -2   2   1      765.71      756.72     15.00 o 
  -1   2   1      114.88       95.83      5.37 o 
   0   2   1       44.63       31.31      3.82 o 
   1   2   1    14434.04    13179.71    248.06 o 
   2   2   1     1055.76     1000.64     19.28 o 
   3   2   1      131.97      108.09      4.64 o 
   4   2   1      694.16      654.46     11.79 o 
   5   2   1      917.85      987.57     20.67 o 
   6   2   1      539.01      438.06     39.40 o 
   7   2   1        0.05        0.55      1.67 o 
   8   2   1      110.62      117.47      5.68 o 
   9   2   1       31.09       25.10      3.82 o 
  10   2   1       24.21       26.63      3.76 o 
  11   2   1       75.21       73.71      9.40 o 
  12   2   1       81.14       92.26      7.45 o 
 -10   3   1       28.38       24.86      3.18 o 
  -9   3   1       43.85       43.52      5.62 o 
  -8   3   1       44.38       39.04      5.70 o 
  -7   3   1       71.19       60.39      6.96 o 
  -6   3   1      408.81      428.93     18.01 o 
  -5   3   1      313.59      294.17     11.39 o 
  -4   3   1        2.79        0.97      4.42 o 
  -3   3   1      351.44      379.21     13.22 o 
  -2   3   1       10.15       12.66      3.26 o 
  -1   3   1      828.83      846.03     13.91 o 
   0   3   1     1331.74     1263.66     18.09 o 
   1   3   1        2.76        2.17      2.43 o 
   2   3   1      941.66      805.94     19.01 o 
   3   3   1        5.77       15.91      3.86 o 
   4   3   1     3877.76     3863.95     67.25 o 
   5   3   1       29.48       34.88      5.25 o 
   6   3   1      497.05      510.15     27.68 o 
   7   3   1      431.32      458.56      8.62 o 
   8   3   1      242.67      256.95      7.89 o 
   9   3   1        0.26       -0.90      2.72 o 
  10   3   1       79.72       86.45      6.56 o 
  11   3   1       10.33       10.14      3.48 o 
  12   3   1        8.93       11.54      3.73 o 
  -9   4   1       34.59       33.09      6.86 o 
  -8   4   1       70.76       69.53      6.95 o 
  -7   4   1        1.50        2.35      3.66 o 
  -6   4   1        0.81       -1.02      2.97 o 
  -5   4   1       96.62      107.71      7.30 o 
  -4   4   1      135.95      138.05      6.82 o 
  -3   4   1      286.43      308.13     15.13 o 
  -2   4   1      277.03      241.82     11.66 o 
  -1   4   1       67.03       64.16      4.27 o 
   0   4   1      485.79      508.69     12.31 o 
   1   4   1       78.70       60.47      5.95 o 
   2   4   1       77.72       67.90      4.25 o 
   3   4   1       46.76       34.71      5.77 o 
   4   4   1      584.45      556.87     20.31 o 
   5   4   1      518.63      643.91     28.07 o 
   6   4   1      247.00      259.22     21.29 o 
   7   4   1       46.84       38.91      3.26 o 
   8   4   1        2.94       -1.83      2.28 o 
   9   4   1        9.97        8.77      2.64 o 
  10   4   1       47.45       56.70      5.44 o 
  11   4   1       32.61       42.16      6.07 o 
  -9   5   1        0.01       -2.64      2.64 o 
  -8   5   1        8.75       10.35      3.12 o 
  -7   5   1       90.21       94.07     15.69 o 
  -6   5   1      115.21      111.38      8.72 o 
  -5   5   1       14.65       15.85      3.60 o 
  -4   5   1        7.48        3.12      2.76 o 
  -3   5   1       45.21       36.78     14.38 o 
  -2   5   1        7.13        7.02      6.53 o 
  -1   5   1        0.18        1.43      4.96 o 
   0   5   1      443.30      509.00     15.93 o 
   1   5   1     1208.61     1286.77     25.96 o 
   2   5   1       83.54       79.36      8.88 o 
   3   5   1      146.54      146.15     11.22 o 
   4   5   1      277.56      293.53     20.88 o 
   5   5   1       53.99       71.95     11.40 o 
   6   5   1      165.60      163.91      8.04 o 
   7   5   1      356.92      356.51     10.54 o 
   8   5   1      232.46      215.94      8.02 o 
   9   5   1       14.99       16.09      3.15 o 
  10   5   1        9.21        5.04      2.84 o 
  11   5   1       33.65       33.41      6.90 o 
  12   5   1        2.22       -0.19      3.07 o 
  -8   6   1       17.26       12.51      3.88 o 
  -7   6   1        0.58       -0.66      2.72 o 
  -6   6   1       12.24       16.80      3.46 o 
  -5   6   1      195.57      217.82     15.33 o 
  -4   6   1      148.53      160.61      7.47 o 
  -3   6   1       79.21       74.16      6.01 o 
  -2   6   1        1.65       -5.75      5.75 o 
  -1   6   1       14.14        7.96      5.21 o 
   0   6   1      248.39      313.05     15.45 o 
   1   6   1      481.95      535.93     25.38 o 
   2   6   1      502.27      552.90     24.14 o 
   3   6   1        3.20       -3.44      4.79 o 
   4   6   1       34.04       30.37      9.27 o 
   5   6   1      408.48      395.62     12.37 o 
   6   6   1       15.42       11.51      3.25 o 
   7   6   1       15.30        8.87      4.53 o 
   8   6   1       82.04       78.62      6.22 o 
   9   6   1       73.01       82.24      6.40 o 
  10   6   1       78.74       83.45      6.23 o 
  11   6   1       12.72       14.52      5.11 o 
  -7   7   1       52.86       48.11      6.79 o 
  -6   7   1       17.64       22.81      5.04 o 
  -5   7   1        0.58        1.14      5.45 o 
  -4   7   1       86.13       99.77     12.45 o 
  -3   7   1        1.21        8.25      4.70 o 
  -2   7   1       13.18       22.37      5.84 o 
  -1   7   1       44.05       48.60      5.27 o 
   0   7   1       38.15       33.54      5.71 o 
   1   7   1      169.30      165.13     10.03 o 
   2   7   1        0.45        4.20      3.08 o 
   3   7   1       28.74       25.37      3.73 o 
   4   7   1      120.05      104.03      6.62 o 
   5   7   1        4.98        8.20      4.09 o 
   6   7   1        1.35        1.36      2.81 o 
   7   7   1      101.47      106.37      7.71 o 
   8   7   1        2.03        0.23      4.02 o 
   9   7   1       28.20       17.55      3.76 o 
  10   7   1       24.66       28.33      3.93 o 
  11   7   1        0.47        6.58      4.04 o 
  -6   8   1        2.80        2.68      2.44 o 
  -5   8   1        2.38        0.54      3.06 o 
  -4   8   1      134.19      145.83     14.25 o 
  -3   8   1      504.49      514.73     24.09 o 
  -2   8   1        0.56        4.80      6.04 o 
  -1   8   1       13.11        9.57      4.90 o 
   0   8   1        2.14        4.67      6.97 o 
   1   8   1       83.75       88.35      9.25 o 
   2   8   1       52.83       57.97      6.81 o 
   3   8   1      229.57      227.97     13.67 o 
   4   8   1      135.17      122.16      9.97 o 
   5   8   1      132.82      140.17     11.60 o 
   6   8   1      138.06      125.86      8.99 o 
   7   8   1       27.84       22.73      5.20 o 
   8   8   1       56.74       68.59      7.41 o 
   9   8   1       92.82       95.00     10.06 o 
  10   8   1        0.61       -0.15      3.14 o 
  11   8   1       15.80       11.95      3.94 o 
  -5   9   1        3.81        3.90      2.56 o 
  -4   9   1        7.15        7.18      3.47 o 
  -3   9   1        6.44       14.89      5.37 o 
  -2   9   1        0.05       -0.52      4.89 o 
  -1   9   1      211.33      209.51     17.37 o 
   0   9   1      204.94      176.32     16.40 o 
   1   9   1       59.90       63.04     10.50 o 
   2   9   1       33.47       30.81      6.92 o 
   3   9   1       68.18       56.51      7.39 o 
   4   9   1       36.01       43.82      8.53 o 
   5   9   1       29.46       28.31      7.19 o 
   6   9   1        7.46        2.06      6.49 o 
   7   9   1       26.86       29.05     10.17 o 
   8   9   1        0.63        0.96      3.47 o 
   9   9   1        2.07        7.80      3.73 o 
  10   9   1        0.22        4.58      4.41 o 
  -4  10   1       43.91       40.67      4.21 o 
  -3  10   1       44.68       52.08      5.14 o 
  -2  10   1       11.61        9.40      3.65 o 
  -1  10   1        0.14        4.22      5.40 o 
   0  10   1        3.31        3.86      5.31 o 
   1  10   1        3.50        1.35      5.93 o 
   2  10   1       14.42       13.05      7.01 o 
   3  10   1       51.71       61.72      9.93 o 
   4  10   1       16.26       10.71      5.92 o 
   5  10   1       81.48       98.55      6.61 o 
   6  10   1        0.85        2.29      6.03 o 
   7  10   1        2.09       -0.77      2.98 o 
   8  10   1        8.37        5.23      3.41 o 
   9  10   1       21.20       22.47      3.57 o 
  -2  11   1       40.91       33.59      3.19 o 
  -1  11   1       67.61       79.29      7.33 o 
   0  11   1       11.61        7.43      6.04 o 
   1  11   1        2.36       -0.75      5.54 o 
   2  11   1       47.54       52.50      9.13 o 
   3  11   1        4.34        4.94      5.38 o 
   4  11   1        1.98        0.45      3.83 o 
   5  11   1        4.57        6.59      3.41 o 
   6  11   1        2.36        2.17      2.82 o 
   7  11   1       37.43       44.51      4.80 o 
   8  11   1       12.98       13.38      2.74 o 
   0  12   1        1.13        0.80      1.96 o 
   1  12   1        8.72        9.81      4.10 o 
   2  12   1        0.14        1.74      3.58 o 
   3  12   1        5.81        5.71      3.75 o 
   4  12   1        1.91        2.35      2.35 o 
   5  12   1        4.52        5.63      3.65 o 
   6  12   1        0.04       -3.83      3.83 o 
  -6 -11   2        9.51       11.80      3.69 o 
  -5 -11   2        3.76        2.66      3.43 o 
  -4 -11   2        0.19        4.31      3.86 o 
  -3 -11   2       15.91       17.80      4.33 o 
  -2 -11   2       14.41       17.70      4.85 o 
  -1 -11   2        0.22        4.92      4.05 o 
   0 -11   2        5.40       11.83      2.70 o 
   1 -11   2        0.11        0.02      2.97 o 
  -7 -10   2        5.21       10.80      4.18 o 
  -6 -10   2        0.36        2.64      4.74 o 
  -5 -10   2        0.40       -4.00      5.26 o 
  -4 -10   2        9.17       15.43      3.78 o 
  -3 -10   2       14.75       11.73      4.50 o 
  -2 -10   2       25.15       17.99      6.46 o 
  -1 -10   2        0.12       -1.60      4.99 o 
   0 -10   2       20.68       35.32      8.24 o 
   1 -10   2       55.11       61.80      9.24 o 
   2 -10   2       14.74       18.97      3.72 o 
   3 -10   2       22.03       17.87      2.94 o 
  -9  -9   2        5.67        4.29      3.17 o 
  -8  -9   2        0.08       -2.25      4.31 o 
  -7  -9   2        6.30        6.87      5.19 o 
  -6  -9   2        8.86       13.42      6.98 o 
  -5  -9   2       12.98       13.84      4.11 o 
  -4  -9   2       21.51       17.86      4.65 o 
  -3  -9   2       65.14       75.27     18.27 o 
  -2  -9   2        0.29        6.98      5.41 o 
  -1  -9   2        0.15       -1.56      5.29 o 
   0  -9   2        4.56        2.25      6.16 o 
   1  -9   2        6.78        6.76      5.87 o 
   2  -9   2        5.63        2.77      5.49 o 
   3  -9   2       46.91       51.68      5.78 o 
   4  -9   2        4.87        4.57      4.56 o 
   5  -9   2       16.61       17.15      3.72 o 
  -9  -8   2       30.87       31.58      6.42 o 
  -8  -8   2       22.77       26.81      7.09 o 
  -7  -8   2       26.72       26.33      8.19 o 
  -6  -8   2        9.14        9.44      5.06 o 
  -5  -8   2       24.33       23.83      4.17 o 
  -4  -8   2       29.65       33.62      5.55 o 
  -3  -8   2       19.33       17.72      4.89 o 
  -2  -8   2        2.04        4.70      3.86 o 
  -1  -8   2       83.98       82.12      8.04 o 
   0  -8   2       22.67       20.45      7.38 o 
   1  -8   2       23.56       30.61      5.80 o 
   2  -8   2        1.16       -1.42      4.47 o 
   3  -8   2        0.35        1.46      3.11 o 
   4  -8   2        6.36        8.23      3.50 o 
   5  -8   2        2.68        8.03      5.23 o 
   6  -8   2        0.80       -1.52      2.91 o 
  -9  -7   2        4.50        5.67      3.01 o 
  -8  -7   2       56.03       47.45      5.93 o 
  -7  -7   2       77.30       74.01      5.70 o 
  -6  -7   2        0.03        0.67      2.80 o 
  -5  -7   2       97.45      104.69      6.49 o 
  -4  -7   2      159.02      149.57     17.92 o 
  -3  -7   2      396.70      403.47     18.83 o 
  -2  -7   2       28.33       26.63      5.81 o 
  -1  -7   2       16.12       10.04      3.94 o 
   0  -7   2       38.95       35.89      6.04 o 
   1  -7   2       94.37       95.23     15.26 o 
   2  -7   2      142.33      121.20     17.92 o 
   3  -7   2       17.01       25.69      5.85 o 
   4  -7   2        7.78        5.37      3.19 o 
   5  -7   2       88.81       91.66     10.24 o 
   6  -7   2        0.39        0.80      4.14 o 
   7  -7   2        8.22       10.06      4.16 o 
 -10  -6   2        0.06        0.38      3.35 o 
  -9  -6   2        4.77        8.40      3.76 o 
  -8  -6   2       58.46       54.50      5.13 o 
  -7  -6   2        4.40        2.73      2.94 o 
  -6  -6   2       28.62       29.12      3.45 o 
  -5  -6   2       63.80       52.02      4.57 o 
  -4  -6   2       28.73       23.73      7.88 o 
  -3  -6   2        0.94        2.38      3.66 o 
  -2  -6   2      102.53      102.20      8.98 o 
  -1  -6   2      992.44     1014.95     19.70 o 
   0  -6   2       52.20       48.91      5.74 o 
   1  -6   2        9.76        9.37      2.84 o 
   2  -6   2        1.61        1.11      3.01 o 
   3  -6   2        0.55       12.77      5.55 o 
   4  -6   2       68.99       80.79      7.34 o 
   5  -6   2        0.33       -0.82      3.47 o 
   6  -6   2        1.04       -0.95      3.59 o 
   7  -6   2       17.39       16.57      5.64 o 
   8  -6   2       10.09        9.88      4.34 o 
 -11  -5   2        1.04        5.10      3.37 o 
 -10  -5   2       40.83       47.57      7.74 o 
  -9  -5   2       49.62       55.66      6.29 o 
  -8  -5   2       89.09       82.82      6.37 o 
  -7  -5   2       14.49       16.90      3.38 o 
  -6  -5   2      233.01      225.18      7.67 o 
  -5  -5   2        0.17       -1.51      1.94 o 
  -4  -5   2      306.93      303.79     14.09 o 
  -3  -5   2      164.79      150.50     17.80 o 
  -2  -5   2      165.62      170.93     18.03 o 
  -1  -5   2        0.62        0.40      6.77 o 
   0  -5   2       17.47       30.33      6.58 o 
   1  -5   2       54.19       78.40      9.41 o 
   2  -5   2        6.71        0.09      2.43 o 
   3  -5   2      136.51      132.71      8.47 o 
   4  -5   2      193.44      186.13     10.44 o 
   5  -5   2      239.43      237.36     15.72 o 
   6  -5   2       21.77       23.16      4.73 o 
   7  -5   2        8.32       19.16      7.56 o 
   8  -5   2       74.90       69.72      9.42 o 
   9  -5   2       24.07       20.69      4.54 o 
 -11  -4   2        8.35       10.34      4.19 o 
 -10  -4   2       21.71       17.62      5.78 o 
  -9  -4   2        0.72       -1.64      2.71 o 
  -8  -4   2      147.75      139.03      7.98 o 
  -7  -4   2      201.47      204.67      9.52 o 
  -6  -4   2      323.72      303.85      8.59 o 
  -5  -4   2      329.72      330.78     14.60 o 
  -4  -4   2      905.18      888.69     39.56 o 
  -3  -4   2      156.40      174.55     17.32 o 
  -2  -4   2      475.79      467.09     26.46 o 
  -1  -4   2       33.55       17.81      6.78 o 
   0  -4   2      381.95      367.27     17.87 o 
   1  -4   2       12.86        7.43      6.94 o 
   2  -4   2        0.01        6.52      5.02 o 
   3  -4   2       20.64       19.53      6.65 o 
   4  -4   2        6.45       10.57      3.01 o 
   5  -4   2       58.41       56.66      9.94 o 
   6  -4   2       48.49       56.97      8.63 o 
   7  -4   2      124.04      103.90     12.78 o 
   8  -4   2       12.54       19.66      7.35 o 
   9  -4   2        0.33        3.45      4.29 o 
  10  -4   2       15.03        7.26      2.98 o 
 -11  -3   2       14.04       16.42      5.02 o 
 -10  -3   2       24.32       20.76      3.14 o 
  -9  -3   2       73.07       83.97      7.63 o 
  -8  -3   2       32.49       33.53      4.60 o 
  -7  -3   2        0.08        1.20      2.57 o 
  -6  -3   2      150.58      141.75      5.78 o 
  -5  -3   2      121.15      127.19     13.96 o 
  -4  -3   2      173.84      204.68     12.86 o 
  -3  -3   2      199.49      204.70     12.27 o 
  -2  -3   2     1107.93     1086.76     26.58 o 
  -1  -3   2       65.42       40.99      9.51 o 
   0  -3   2       15.90        5.92      4.29 o 
   1  -3   2      288.46      293.53     13.81 o 
   2  -3   2      270.77      272.46     12.69 o 
   3  -3   2      397.56      386.76     17.79 o 
   4  -3   2      365.19      368.65     29.83 o 
   5  -3   2        0.30        1.34      4.15 o 
   6  -3   2       43.99       46.79      4.60 o 
   7  -3   2       49.87       39.70      8.34 o 
   8  -3   2        4.03       10.37      4.65 o 
   9  -3   2       26.30       27.24      4.79 o 
  10  -3   2       18.21       23.92      5.81 o 
 -11  -2   2        1.97        1.54      2.81 o 
 -10  -2   2        1.19       -2.45      4.71 o 
  -9  -2   2        6.35        5.60      2.90 o 
  -8  -2   2      126.51      131.81      6.73 o 
  -7  -2   2       76.80       71.95      4.14 o 
  -6  -2   2        0.49        2.85      1.51 o 
  -5  -2   2      468.10      436.96     19.23 o 
  -4  -2   2       11.34        6.47      3.48 o 
  -3  -2   2      206.73      206.87     11.94 o 
  -2  -2   2      117.76      101.27      8.19 o 
  -1  -2   2      430.19      457.59     15.34 o 
   0  -2   2     5674.74     5385.01    171.69 o 
   1  -2   2     1100.52      948.72     21.04 o 
   2  -2   2      159.07      180.92      9.25 o 
   3  -2   2      748.69      910.62     23.40 o 
   4  -2   2     3737.28     3937.86     79.50 o 
   5  -2   2      312.97      349.46     26.98 o 
   6  -2   2      140.42      132.82      5.66 o 
   7  -2   2       39.67       41.73      5.51 o 
   8  -2   2       18.97       27.32      5.33 o 
   9  -2   2       58.80       56.31      5.33 o 
  10  -2   2       31.31       31.97      4.66 o 
  11  -2   2        7.85        9.95      4.02 o 
 -11  -1   2       44.78       38.90      5.29 o 
 -10  -1   2        8.62        6.30      5.06 o 
  -9  -1   2        5.04        4.65      2.54 o 
  -8  -1   2      170.84      180.08      7.58 o 
  -7  -1   2       15.78       11.56      2.33 o 
  -6  -1   2      206.86      240.49      6.35 o 
  -5  -1   2       33.12       41.27      6.90 o 
  -4  -1   2       37.13       55.05     10.63 o 
  -3  -1   2       12.35        8.06      3.88 o 
  -2  -1   2      137.82      158.55      9.36 o 
  -1  -1   2     8648.97     8448.98     70.76 o 
   0  -1   2     7086.38     6832.54    112.32 o 
   1  -1   2      129.70      134.38      7.03 o 
   2  -1   2      533.58      511.31     17.11 o 
   3  -1   2      910.92      921.31     19.10 o 
   4  -1   2      725.19      770.04     33.34 o 
   5  -1   2      132.56      168.17     25.44 o 
   6  -1   2      385.58      372.94     11.76 o 
   7  -1   2       64.91       59.62      4.30 o 
   8  -1   2       54.67       53.10      5.38 o 
   9  -1   2        7.54       11.29      5.79 o 
  10  -1   2        0.19       -0.96      3.58 o 
  11  -1   2        1.69        1.26      2.58 o 
 -11   0   2        0.46        2.06      2.86 o 
 -10   0   2       21.55       21.28      4.06 o 
  -9   0   2        1.10       -1.91      2.64 o 
  -8   0   2      116.15      112.38      6.25 o 
  -7   0   2      199.34      213.72      7.41 o 
  -6   0   2        1.75        3.80      1.49 o 
  -5   0   2       10.34       13.61      6.67 o 
  -4   0   2       89.94       64.28      6.19 o 
  -3   0   2       49.73       42.57      5.80 o 
  -2   0   2     1016.09     1002.51     14.83 o 
  -1   0   2      738.45      747.95     14.26 o 
   0   0   2       77.30       82.66      4.42 o 
   1   0   2     1583.75     1606.94     19.53 o 
   2   0   2     3243.31     3059.90     34.09 o 
   3   0   2       77.44       84.43     14.73 o 
   4   0   2      981.47      878.77     21.62 o 
   5   0   2       46.10       48.92     16.09 o 
   6   0   2        5.58        5.74      8.73 o 
   7   0   2      662.56      649.17     11.26 o 
   8   0   2      193.32      172.29      7.72 o 
   9   0   2        1.76        1.91      2.77 o 
  10   0   2       57.83       59.22      6.83 o 
  11   0   2        0.38        1.61      3.07 o 
 -10   1   2       47.12       37.83      7.12 o 
  -9   1   2       62.64       66.19      5.24 o 
  -8   1   2       91.87       92.07      6.51 o 
  -7   1   2      187.92      190.02      7.38 o 
  -6   1   2      314.64      315.31      9.72 o 
  -5   1   2       34.28       56.34     10.47 o 
  -4   1   2     1235.71     1311.52     27.09 o 
  -3   1   2       91.71       92.46      5.83 o 
  -2   1   2      166.28      145.94      5.97 o 
  -1   1   2     2592.92     2489.52     37.33 o 
   0   1   2    14590.11    12523.23     74.67 o 
   1   1   2      380.94      413.97     19.50 o 
   2   1   2       18.10       19.87      3.25 o 
   3   1   2    10333.95     9802.74    106.31 o 
   4   1   2     1585.96     1664.50     42.64 o 
   5   1   2       26.61       33.10      5.53 o 
   6   1   2        0.33       -4.16      4.16 o 
   7   1   2        0.94        3.24      3.21 o 
   8   1   2      768.70      767.47     13.84 o 
   9   1   2      215.78      222.95      9.03 o 
  10   1   2       17.38       13.95      3.95 o 
  11   1   2        7.29       12.12      3.89 o 
  12   1   2        5.62        4.98      3.62 o 
 -10   2   2       22.46       20.58      5.37 o 
  -9   2   2        9.84        4.22      4.80 o 
  -8   2   2       38.49       50.64      6.36 o 
  -7   2   2      181.71      173.68      9.93 o 
  -6   2   2        5.82        7.42      3.03 o 
  -5   2   2      432.07      442.34     17.56 o 
  -4   2   2     1249.49     1377.11     46.72 o 
  -3   2   2      275.09      297.96     11.33 o 
  -2   2   2      148.50      179.10      7.14 o 
  -1   2   2     3628.55     3403.45     33.67 o 
   0   2   2     2848.57     2595.38     26.57 o 
   1   2   2      458.83      486.28     13.86 o 
   2   2   2     2613.46     2558.94     26.12 o 
   3   2   2      137.82      128.41      6.45 o 
   4   2   2       62.59       80.68      5.32 o 
   5   2   2      406.69      385.59     12.57 o 
   6   2   2      347.06      325.03     18.11 o 
   7   2   2        0.05        0.70      1.87 o 
   8   2   2       37.79       35.34      3.44 o 
   9   2   2       29.71       27.59      3.91 o 
  10   2   2       75.51       78.12      5.77 o 
  11   2   2       10.51       17.77      3.48 o 
  12   2   2       13.19       12.29      4.25 o 
  -9   3   2        0.46        0.03      2.89 o 
  -8   3   2       11.35       10.53      4.11 o 
  -7   3   2      219.66      206.64     11.71 o 
  -6   3   2      313.35      306.94     12.88 o 
  -5   3   2       32.72       29.12      3.39 o 
  -4   3   2       25.80        6.26      6.59 o 
  -3   3   2       23.82       20.24      4.73 o 
  -2   3   2       11.43       13.29      3.71 o 
  -1   3   2     1786.41     1804.93     29.21 o 
   0   3   2      268.07      269.18     12.39 o 
   1   3   2     1129.60     1168.92     26.17 o 
   2   3   2      120.13       88.28      4.57 o 
   3   3   2       83.29       65.14      5.28 o 
   4   3   2     1114.51     1157.40     19.85 o 
   5   3   2        0.25       -1.38      4.04 o 
   6   3   2       54.83       65.78     10.75 o 
   7   3   2      312.60      287.83      8.29 o 
   8   3   2      578.00      598.33     11.75 o 
   9   3   2      293.53      288.45      8.92 o 
  10   3   2        5.18        6.24      2.85 o 
  11   3   2       85.84       91.86      7.48 o 
  12   3   2       26.78       30.86      5.31 o 
  -9   4   2       44.38       40.08      4.17 o 
  -8   4   2       99.90      109.06      7.92 o 
  -7   4   2        0.31        0.68      3.54 o 
  -6   4   2       18.09       17.91      3.44 o 
  -5   4   2      307.42      317.16     12.66 o 
  -4   4   2      311.64      335.77     10.89 o 
  -3   4   2       62.21       70.10      8.35 o 
  -2   4   2        8.51        4.96      5.16 o 
  -1   4   2      327.49      290.87     13.81 o 
   0   4   2      171.36      220.02     11.19 o 
   1   4   2       19.67       29.00      7.40 o 
   2   4   2      478.78      423.43     11.28 o 
   3   4   2     1816.63     1670.09     32.98 o 
   4   4   2      269.15      303.23     12.54 o 
   5   4   2       67.72       66.30      6.49 o 
   6   4   2      356.34      384.51     25.27 o 
   7   4   2       15.62       13.57      2.14 o 
   8   4   2       53.45       43.07      3.26 o 
   9   4   2       74.75       74.27      5.40 o 
  10   4   2       26.09       22.11      3.60 o 
  11   4   2       17.54       15.82      4.10 o 
  12   4   2        9.43       10.99      3.56 o 
  -8   5   2        2.44       -0.74      2.71 o 
  -7   5   2        0.11        2.47      2.98 o 
  -6   5   2      124.69      119.86      7.31 o 
  -5   5   2      317.45      330.86     14.70 o 
  -4   5   2        6.42        2.91      3.29 o 
  -3   5   2      166.12      165.53      9.89 o 
  -2   5   2        1.53       -5.27      5.27 o 
  -1   5   2       30.47       22.30      5.57 o 
   0   5   2       65.85       42.87      5.30 o 
   1   5   2      689.32      780.84     20.59 o 
   2   5   2      375.88      369.30     17.89 o 
   3   5   2      530.31      591.90     22.30 o 
   4   5   2       73.78       60.49     10.09 o 
   5   5   2      288.45      246.31     15.73 o 
   6   5   2      443.19      409.95     16.01 o 
   7   5   2      457.46      458.88      9.92 o 
   8   5   2      140.88      130.68      6.07 o 
   9   5   2       16.95       16.21      2.86 o 
  10   5   2        6.82        9.21      2.70 o 
  11   5   2       18.62       26.48      4.37 o 
  12   5   2       21.38       28.26      5.51 o 
  -8   6   2        6.26        4.58      1.74 o 
  -7   6   2       11.04        8.59      3.13 o 
  -6   6   2        9.45        4.30      4.03 o 
  -5   6   2       41.16       43.91      4.96 o 
  -4   6   2        8.09       13.29      4.00 o 
  -3   6   2      685.51      735.23     21.08 o 
  -2   6   2      102.34      107.77      8.35 o 
  -1   6   2        1.47        5.39      5.47 o 
   0   6   2       73.54       86.42      7.60 o 
   1   6   2      517.56      497.66     22.74 o 
   2   6   2        4.66        3.17      4.50 o 
   3   6   2     1107.20     1117.89     33.98 o 
   4   6   2     1215.84     1219.43     35.30 o 
   5   6   2       57.89       74.80      9.68 o 
   6   6   2       27.17       26.67      3.87 o 
   7   6   2      143.13      156.98      7.09 o 
   8   6   2       83.86       78.57      6.17 o 
   9   6   2      169.70      173.30      7.50 o 
  10   6   2       60.39       57.57      5.34 o 
  11   6   2        0.49       -1.57      4.92 o 
  12   6   2        0.05       -1.40      3.35 o 
  -7   7   2        6.82       14.38      4.15 o 
  -6   7   2        3.83        3.43      2.44 o 
  -5   7   2        4.11        5.63      2.84 o 
  -4   7   2       20.92       20.84      4.77 o 
  -3   7   2      338.83      357.96     16.39 o 
  -2   7   2        0.14       -5.39     13.39 o 
  -1   7   2      127.36      138.62      9.69 o 
   0   7   2       27.62       17.77      4.40 o 
   1   7   2        0.20        4.16      3.68 o 
   2   7   2      322.85      313.85     13.24 o 
   3   7   2       14.25        8.47      3.98 o 
   4   7   2       97.48       92.84      7.91 o 
   5   7   2      170.16      173.96     12.73 o 
   6   7   2       89.91       91.99      6.39 o 
   7   7   2        2.59        4.02      3.94 o 
   8   7   2       12.34       15.61      6.53 o 
   9   7   2        0.64        4.90      3.54 o 
  10   7   2        2.20        7.53      3.89 o 
  11   7   2        0.47        4.62      4.43 o 
  12   7   2        3.17       -0.67      2.71 o 
  -6   8   2        7.05        9.14      2.67 o 
  -5   8   2       28.26       48.02      5.79 o 
  -4   8   2      136.93      142.86     13.76 o 
  -3   8   2      106.60      112.47      8.58 o 
  -2   8   2      104.93      125.32     12.75 o 
  -1   8   2       21.78       16.21      5.41 o 
   0   8   2       62.08       46.57      7.45 o 
   1   8   2      416.11      476.08     20.25 o 
   2   8   2      114.15       96.33      8.47 o 
   3   8   2       76.80       78.90     11.41 o 
   4   8   2       73.85       60.63      7.65 o 
   5   8   2       77.04       78.00      7.09 o 
   6   8   2       10.67        5.48      4.10 o 
   7   8   2       29.17       22.90      5.01 o 
   8   8   2       19.40       24.49      6.34 o 
   9   8   2       86.03      100.23      8.31 o 
  10   8   2        4.07       -0.14      5.74 o 
  11   8   2        4.65        3.71      3.92 o 
  -5   9   2        0.92        2.43      2.44 o 
  -4   9   2        3.25        0.83      2.77 o 
  -3   9   2       61.39       60.07      6.86 o 
  -2   9   2      109.85      113.54     12.32 o 
  -1   9   2      144.03      154.91     14.96 o 
   0   9   2       43.58       40.49      9.00 o 
   1   9   2       34.35       34.78      7.61 o 
   2   9   2       54.01       39.17      8.98 o 
   3   9   2      179.73      166.00     11.59 o 
   4   9   2      107.33       95.78      9.60 o 
   5   9   2      501.45      541.82     32.70 o 
   6   9   2      225.85      231.84     13.31 o 
   7   9   2       11.13        3.12      3.46 o 
   8   9   2       21.29       26.64      4.98 o 
   9   9   2        5.39        6.09      3.24 o 
  10   9   2        2.10        1.73      2.71 o 
  11   9   2       18.87       10.12      3.59 o 
  -4  10   2        1.91        1.34      2.49 o 
  -3  10   2       35.50       39.91      5.09 o 
  -2  10   2       17.48       15.67      3.48 o 
  -1  10   2       10.21       10.75      5.39 o 
   0  10   2       50.70       47.23     10.12 o 
   1  10   2       76.48       62.94     10.98 o 
   2  10   2        1.02       -4.36      6.07 o 
   3  10   2        1.08        1.46      5.66 o 
   4  10   2       10.99       19.58      4.46 o 
   5  10   2        5.05        4.58      6.30 o 
   6  10   2       26.47       22.25      4.80 o 
   7  10   2       85.34       97.50      7.81 o 
   8  10   2       14.20       13.49      3.68 o 
   9  10   2       14.88       19.48      3.64 o 
  10  10   2        0.53        1.32      3.31 o 
  -2  11   2       19.73       19.29      2.61 o 
  -1  11   2       35.39       42.35      5.09 o 
   0  11   2       11.89       11.54      4.29 o 
   1  11   2       10.39       11.28      4.29 o 
   2  11   2       38.66       38.69      8.40 o 
   3  11   2       99.26      104.63     12.27 o 
   4  11   2       41.15       34.26      7.77 o 
   5  11   2        3.52        2.27      3.08 o 
   6  11   2        5.11        5.08      4.90 o 
   7  11   2        0.04       -4.74      4.74 o 
   8  11   2        0.85        0.15      3.52 o 
   9  11   2        4.04        0.63      3.02 o 
   0  12   2       24.89       23.19      3.37 o 
   1  12   2       13.02        8.09      4.66 o 
   2  12   2        0.70       -1.56      4.35 o 
   3  12   2        0.98        0.16      4.33 o 
   4  12   2        5.02        4.67      3.00 o 
   5  12   2        6.70        5.62      2.56 o 
   6  12   2        4.89        5.44      3.78 o 
   7  12   2        5.27        6.09      3.60 o 
  -4 -11   3        0.03        2.27      3.04 o 
  -3 -11   3        1.29        6.73      3.68 o 
  -2 -11   3        9.34       14.41      4.04 o 
  -1 -11   3        0.28       -3.03      3.03 o 
  -6 -10   3       39.41       38.80      6.24 o 
  -5 -10   3        5.73        7.36      4.68 o 
  -4 -10   3       16.41       19.66      5.90 o 
  -3 -10   3        1.69       -3.97      3.97 o 
  -2 -10   3        0.02        2.07      4.34 o 
  -1 -10   3        1.50        0.64      4.53 o 
   0 -10   3       10.32       12.16      5.88 o 
   1 -10   3       46.75       41.43      6.08 o 
   2 -10   3        2.42        4.05      2.31 o 
  -8  -9   3        2.38        2.52      3.36 o 
  -7  -9   3        0.78       -1.97      4.05 o 
  -6  -9   3        0.01       -1.58      4.51 o 
  -5  -9   3        2.19        1.11      4.97 o 
  -4  -9   3       63.52       68.96      7.66 o 
  -3  -9   3       45.91       44.91      7.51 o 
  -2  -9   3       29.47       40.95      5.90 o 
  -1  -9   3        5.21        4.88      5.41 o 
   0  -9   3       32.47       28.24      8.29 o 
   1  -9   3       94.35       97.28     11.82 o 
   2  -9   3        2.51        5.23      4.03 o 
   3  -9   3       43.07       51.37      5.29 o 
   4  -9   3        0.06        0.76      4.29 o 
  -9  -8   3        5.20        2.02      2.98 o 
  -8  -8   3       17.02       12.00      5.11 o 
  -7  -8   3       49.33       64.18      9.67 o 
  -6  -8   3       44.57       50.02      6.63 o 
  -5  -8   3        0.04        6.04      4.19 o 
  -4  -8   3       73.35       70.85     11.26 o 
  -3  -8   3      179.33      170.64     10.65 o 
  -2  -8   3       10.08        9.59      4.50 o 
  -1  -8   3        6.00        9.87      4.41 o 
   0  -8   3        6.52        1.28      4.02 o 
   1  -8   3        0.81        3.36      4.54 o 
   2  -8   3       19.04       18.17      5.52 o 
   3  -8   3      185.64      198.63     12.76 o 
   4  -8   3        2.06       -0.29      2.73 o 
   5  -8   3        2.69        3.55      3.68 o 
   6  -8   3        0.40        7.35      2.90 o 
  -9  -7   3       11.45        8.27      2.76 o 
  -8  -7   3       55.92       49.87      5.48 o 
  -7  -7   3        0.24        3.07      3.25 o 
  -6  -7   3       49.23       50.08      6.79 o 
  -5  -7   3      201.00      219.19     12.73 o 
  -4  -7   3      291.93      280.38     20.27 o 
  -3  -7   3      161.45      166.34     12.59 o 
  -2  -7   3        0.08       -4.82      5.79 o 
  -1  -7   3      344.66      328.68     12.46 o 
   0  -7   3      244.54      227.19     11.31 o 
   1  -7   3      285.42      311.72     10.40 o 
   2  -7   3        0.26       -0.36      6.00 o 
   3  -7   3       59.77       57.92     10.65 o 
   4  -7   3       56.97       56.11      5.66 o 
   5  -7   3        0.01        0.37      2.68 o 
   6  -7   3        0.06        7.38      3.47 o 
   7  -7   3        6.69        3.90      2.99 o 
 -10  -6   3        1.05       -1.91      2.88 o 
  -9  -6   3       18.56       22.26      4.38 o 
  -8  -6   3       44.12       48.68      6.08 o 
  -7  -6   3      167.56      196.01     11.47 o 
  -6  -6   3      215.02      236.88     10.07 o 
  -5  -6   3       17.95       22.78      4.38 o 
  -4  -6   3      232.39      234.34     14.39 o 
  -3  -6   3      368.59      386.05     22.44 o 
  -2  -6   3      181.21      192.13     11.63 o 
  -1  -6   3      168.75      168.46      8.45 o 
   0  -6   3        7.64       13.83      3.69 o 
   1  -6   3       14.41        8.71      2.76 o 
   2  -6   3       49.54       36.21      6.14 o 
   3  -6   3      573.57      578.64     18.98 o 
   4  -6   3      144.77      143.50     10.56 o 
   5  -6   3        0.52        4.84      2.99 o 
   6  -6   3       10.93        5.65      4.02 o 
   7  -6   3        8.13        7.11      3.33 o 
   8  -6   3        0.18       -3.06      3.06 o 
 -10  -5   3       51.61       48.17      7.02 o 
  -9  -5   3        3.82        3.79      3.38 o 
  -8  -5   3        0.37        0.28      4.26 o 
  -7  -5   3        1.18        4.66      4.28 o 
  -6  -5   3        0.75        0.84      2.92 o 
  -5  -5   3       97.87      100.37      7.19 o 
  -4  -5   3      312.44      310.09     15.30 o 
  -3  -5   3      106.64      116.36      9.57 o 
  -2  -5   3       24.63       18.95     10.41 o 
  -1  -5   3      144.12      143.21      8.99 o 
   0  -5   3       37.19       28.27      8.57 o 
   1  -5   3       75.45       63.87      5.69 o 
   2  -5   3        2.62        2.85      2.52 o 
   3  -5   3      312.63      295.26     19.39 o 
   4  -5   3       60.95       58.36      5.25 o 
   5  -5   3       25.82       25.22      5.35 o 
   6  -5   3        3.61        8.51      5.37 o 
   7  -5   3      103.27      105.32      8.20 o 
   8  -5   3       19.92       27.92      6.24 o 
   9  -5   3       34.72       40.83      5.48 o 
 -10  -4   3       53.39       44.51      7.49 o 
  -9  -4   3        0.29        1.48      3.68 o 
  -8  -4   3      101.82       89.73      8.58 o 
  -7  -4   3      100.43      114.78      7.35 o 
  -6  -4   3        4.73        5.11      2.90 o 
  -5  -4   3       48.61       52.01      4.30 o 
  -4  -4   3      147.57      153.63      7.83 o 
  -3  -4   3        6.78        2.57      6.20 o 
  -2  -4   3       47.70       31.88      9.58 o 
  -1  -4   3     1616.70     1731.65     53.08 o 
   0  -4   3      480.48      497.35     22.49 o 
   1  -4   3       56.84       67.95     10.22 o 
   2  -4   3      161.43      149.31     16.37 o 
   3  -4   3       58.47       56.31      6.04 o 
   4  -4   3       94.22       97.37      5.77 o 
   5  -4   3      122.65      123.29      8.20 o 
   6  -4   3       23.72       26.09      5.33 o 
   7  -4   3       64.03       61.12      7.47 o 
   8  -4   3        1.71        5.59      4.99 o 
   9  -4   3       18.66       17.43      5.20 o 
 -10  -3   3        1.16       -1.31      4.41 o 
  -9  -3   3      114.12      129.10     13.53 o 
  -8  -3   3      197.56      190.10     11.73 o 
  -7  -3   3        0.43        4.32      2.89 o 
  -6  -3   3        4.58        0.05      2.81 o 
  -5  -3   3       33.74       28.43      5.05 o 
  -4  -3   3        0.30        1.88      3.44 o 
  -3  -3   3      762.47      838.11     27.68 o 
  -2  -3   3        1.62        0.31      3.93 o 
  -1  -3   3       10.21       10.36      6.99 o 
   0  -3   3        5.66       -2.21      4.31 o 
   1  -3   3      355.99      312.49     15.71 o 
   2  -3   3      231.64      236.07     13.57 o 
   3  -3   3      230.17      198.40     13.99 o 
   4  -3   3        3.08        7.13      3.18 o 
   5  -3   3        9.20        8.39      2.39 o 
   6  -3   3       23.98       17.60      4.17 o 
   7  -3   3        3.28        5.38      3.72 o 
   8  -3   3       34.25       37.01      8.28 o 
   9  -3   3       31.70       36.32      8.02 o 
  10  -3   3        1.31        2.91      4.01 o 
 -10  -2   3        0.06       -2.85      4.27 o 
  -9  -2   3       96.24      102.51     12.16 o 
  -8  -2   3       57.38       58.77      5.45 o 
  -7  -2   3       14.56       13.43      2.71 o 
  -6  -2   3       55.02       57.55      4.77 o 
  -5  -2   3      564.83      589.50     13.43 o 
  -4  -2   3       63.10       90.43     14.15 o 
  -3  -2   3      100.73      115.26     12.46 o 
  -2  -2   3     1816.89     1862.92     37.41 o 
  -1  -2   3      769.84      801.12     23.56 o 
   0  -2   3     3349.42     3559.22     39.64 o 
   1  -2   3      321.40      380.10     15.24 o 
   2  -2   3       93.56      101.65      8.18 o 
   3  -2   3      194.55      189.09     12.35 o 
   4  -2   3      394.24      405.03     27.06 o 
   5  -2   3        1.94        0.73      1.73 o 
   6  -2   3      111.69      116.99      6.28 o 
   7  -2   3       34.40       37.38      3.50 o 
   8  -2   3        6.01       -0.02      3.81 o 
   9  -2   3       12.77        6.39      3.74 o 
  10  -2   3       27.72       28.47      4.24 o 
  11  -2   3        5.94        8.52      3.18 o 
 -10  -1   3        1.40        3.38      4.15 o 
  -9  -1   3        4.86        5.74      3.48 o 
  -8  -1   3        9.65        8.75      2.37 o 
  -7  -1   3      298.55      307.02      8.23 o 
  -6  -1   3       32.74       28.83      3.03 o 
  -5  -1   3      184.20      202.74     17.93 o 
  -4  -1   3       61.12       57.24      7.91 o 
  -3  -1   3      135.20      124.34     10.54 o 
  -2  -1   3        1.57       13.09      4.98 o 
  -1  -1   3     3748.15     3718.41     43.32 o 
   0  -1   3     7053.16     6943.41     47.16 o 
   1  -1   3      229.09      227.15      9.26 o 
   2  -1   3      255.50      245.54     11.12 o 
   3  -1   3      170.52      194.19     16.13 o 
   4  -1   3        2.14        3.50      5.81 o 
   5  -1   3      169.59      150.03     25.59 o 
   6  -1   3      356.65      371.66      8.00 o 
   7  -1   3        5.49        1.71      1.78 o 
   8  -1   3       17.41       22.96      4.02 o 
   9  -1   3        0.86        3.84      3.63 o 
  10  -1   3        1.48       -0.20      3.48 o 
  11  -1   3        2.17        2.33      2.49 o 
 -10   0   3        4.17        3.92      3.44 o 
  -9   0   3        0.34        1.06      3.31 o 
  -8   0   3        9.59        7.64      2.94 o 
  -7   0   3        4.58        5.64      3.60 o 
  -6   0   3       28.73       32.50      3.15 o 
  -5   0   3        0.64        0.43      5.90 o 
  -4   0   3      147.59      145.07     11.38 o 
  -3   0   3      126.06      101.52      9.12 o 
  -2   0   3       99.82       93.42      5.69 o 
  -1   0   3      240.03      272.89      8.95 o 
   0   0   3     2304.46     2264.41     26.37 o 
   1   0   3     5323.78     5218.57     53.16 o 
   2   0   3        1.07        1.92      3.47 o 
   3   0   3        6.34       11.64      5.30 o 
   4   0   3        1.11       16.12     11.95 o 
   5   0   3       38.35       59.90     18.50 o 
   6   0   3       30.62       32.96     15.81 o 
   7   0   3       19.61       19.19      2.35 o 
   8   0   3       29.61       21.84      3.34 o 
   9   0   3       74.46       88.22      5.91 o 
  10   0   3        3.59        3.21      3.84 o 
  11   0   3        0.57       -0.78      2.79 o 
  -9   1   3       10.30       11.32      7.05 o 
  -8   1   3       63.64       63.92      6.83 o 
  -7   1   3       94.37      102.68      9.70 o 
  -6   1   3      130.00      140.64      9.09 o 
  -5   1   3      451.32      481.91     19.95 o 
  -4   1   3       92.13       85.84      8.28 o 
  -3   1   3      187.17      232.45     11.48 o 
  -2   1   3     1985.39     2032.22     26.55 o 
  -1   1   3     2823.35     2783.49     36.68 o 
   0   1   3     1068.73     1143.70     22.15 o 
   1   1   3     5549.93     5174.42     43.24 o 
   2   1   3      496.69      484.20     17.34 o 
   3   1   3     1682.58     1558.89     25.69 o 
   4   1   3     2396.85     2441.67     52.31 o 
   5   1   3      801.71      845.17     34.90 o 
   6   1   3      509.53      525.57     30.43 o 
   7   1   3      190.11      192.17      6.51 o 
   8   1   3        1.95        1.77      2.20 o 
   9   1   3       13.76       17.62      3.21 o 
  10   1   3       11.30        8.10      3.10 o 
  11   1   3       14.27       16.08      4.17 o 
  12   1   3       32.10       45.76      5.85 o 
  -9   2   3       20.46       22.08      6.51 o 
  -8   2   3       32.11       32.79      8.53 o 
  -7   2   3      103.44      106.16      8.19 o 
  -6   2   3        5.90        4.11      2.79 o 
  -5   2   3      783.38      778.46     25.72 o 
  -4   2   3     1194.34     1214.27     47.40 o 
  -3   2   3      454.47      523.20     17.47 o 
  -2   2   3       60.51       65.08      5.69 o 
  -1   2   3      117.83      112.45      5.10 o 
   0   2   3     4144.15     4100.06     47.32 o 
   1   2   3     1722.40     1493.04     32.82 o 
   2   2   3       12.34        5.71      2.53 o 
   3   2   3        2.25        3.07      2.69 o 
   4   2   3     1934.46     1792.63     35.00 o 
   5   2   3      101.57      107.77     12.39 o 
   6   2   3      647.12      606.85     31.16 o 
   7   2   3      718.20      732.35     19.05 o 
   8   2   3     1141.32     1168.22     21.72 o 
   9   2   3      298.69      286.02      9.93 o 
  10   2   3        0.44        0.90      2.73 o 
  11   2   3        0.16        0.79      2.75 o 
  12   2   3        1.68        3.73      3.46 o 
  -9   3   3        2.35        5.57      4.63 o 
  -8   3   3        2.24       -0.85      5.13 o 
  -7   3   3      122.64      128.57     15.77 o 
  -6   3   3      266.63      276.50     12.44 o 
  -5   3   3      181.05      180.90      7.25 o 
  -4   3   3      128.62      120.96      9.98 o 
  -3   3   3       16.32       20.90      6.58 o 
  -2   3   3     1715.65     1663.73     30.00 o 
  -1   3   3      490.00      487.45     15.90 o 
   0   3   3       16.08       17.17      3.94 o 
   1   3   3        1.02       -1.01      1.78 o 
   2   3   3      310.76      249.65      8.61 o 
   3   3   3       77.61       73.20      5.67 o 
   4   3   3     3045.19     2936.08     35.64 o 
   5   3   3      164.08      137.00      9.58 o 
   6   3   3      376.83      392.69     16.99 o 
   7   3   3        1.19        0.25      1.82 o 
   8   3   3       32.98       32.46      3.63 o 
   9   3   3       61.87       67.66      4.74 o 
  10   3   3      157.41      171.74      7.88 o 
  11   3   3       63.26       79.59      6.03 o 
  12   3   3       50.44       56.35      6.91 o 
  -9   4   3       70.81       63.24      7.41 o 
  -8   4   3       20.79       18.77      6.55 o 
  -7   4   3       16.48       15.87      4.01 o 
  -6   4   3       18.84       16.54      3.41 o 
  -5   4   3      136.86      131.61      6.74 o 
  -4   4   3      960.38     1006.36     17.94 o 
  -3   4   3      160.32      152.96     11.92 o 
  -2   4   3        3.10        3.31      3.16 o 
  -1   4   3      516.06      482.89     17.95 o 
   0   4   3      527.69      545.90     17.59 o 
   1   4   3      257.47      262.52     13.29 o 
   2   4   3       30.94       21.56      2.82 o 
   3   4   3       32.89       25.18      3.73 o 
   4   4   3      820.64      895.71     21.06 o 
   5   4   3      162.27      206.57     10.06 o 
   6   4   3      248.39      326.24     27.01 o 
   7   4   3      603.62      611.32     10.24 o 
   8   4   3      450.66      456.53     10.34 o 
   9   4   3       67.26       59.51      4.43 o 
  10   4   3        0.16        0.82      3.06 o 
  11   4   3        3.30        6.71      3.05 o 
  12   4   3       12.38       15.54      3.33 o 
  -8   5   3       13.32       11.24      4.53 o 
  -7   5   3        5.17        1.91      3.08 o 
  -6   5   3      135.84      137.91      7.63 o 
  -5   5   3       48.62       46.80      4.76 o 
  -4   5   3      123.86      123.72      6.45 o 
  -3   5   3        0.15        4.70      3.84 o 
  -2   5   3        4.76        2.15      3.78 o 
  -1   5   3      234.69      270.57     15.19 o 
   0   5   3       57.31       42.68      6.41 o 
   1   5   3      272.67      258.26     17.63 o 
   2   5   3       43.42       48.34      9.85 o 
   3   5   3        2.03       -1.50      3.53 o 
   4   5   3       75.92       63.63      6.83 o 
   5   5   3      113.76      117.06      9.21 o 
   6   5   3      480.83      486.07     23.33 o 
   7   5   3      239.12      247.32      6.59 o 
   8   5   3       11.30        9.31      2.81 o 
   9   5   3       19.44       23.86      3.15 o 
  10   5   3       19.44       18.99      3.80 o 
  11   5   3       65.03       60.53      5.07 o 
  12   5   3       33.10       35.96      6.17 o 
  -8   6   3        1.60       -0.98      2.78 o 
  -7   6   3        8.16        8.43      3.03 o 
  -6   6   3        0.27        1.76      2.77 o 
  -5   6   3        7.67        8.18      3.05 o 
  -4   6   3       26.15       29.07      4.03 o 
  -3   6   3      400.15      392.19     16.17 o 
  -2   6   3      127.08      120.59      7.66 o 
  -1   6   3      179.41      160.87     13.08 o 
   0   6   3      111.79      121.41      9.10 o 
   1   6   3      960.51      929.08     23.27 o 
   2   6   3      152.44      149.09     13.17 o 
   3   6   3      689.09      715.05     28.12 o 
   4   6   3      977.68     1031.21     33.59 o 
   5   6   3        8.10       13.05      4.58 o 
   6   6   3        0.69       -1.95      2.53 o 
   7   6   3      317.31      310.03      9.60 o 
   8   6   3      270.80      278.61      8.32 o 
   9   6   3      342.93      319.14      8.76 o 
  10   6   3        0.58        0.37      2.65 o 
  11   6   3        6.44       11.21      3.43 o 
  12   6   3       10.24       11.56      4.49 o 
  -7   7   3        0.55        2.45      2.71 o 
  -6   7   3        1.96        4.95      4.01 o 
  -5   7   3        0.02       -0.24      2.49 o 
  -4   7   3       85.17       95.21      6.74 o 
  -3   7   3      132.94      130.87      8.52 o 
  -2   7   3       79.44       60.80      5.00 o 
  -1   7   3       28.18       23.50      4.96 o 
   0   7   3       57.41       49.25      6.25 o 
   1   7   3       54.53       69.50      7.37 o 
   2   7   3      133.72      136.83      9.07 o 
   3   7   3       40.77       30.92      4.98 o 
   4   7   3       24.40       20.89      4.72 o 
   5   7   3      291.65      315.73     17.58 o 
   6   7   3      167.06      190.72      9.51 o 
   7   7   3       64.80       76.10      6.52 o 
   8   7   3        0.02        3.70      3.92 o 
   9   7   3       87.20       92.80      8.37 o 
  10   7   3       28.21       29.25      7.97 o 
  11   7   3       39.62       28.21      7.00 o 
  12   7   3        0.52        6.20      3.69 o 
  -6   8   3        0.72        3.91      7.17 o 
  -5   8   3       15.02       14.91      2.93 o 
  -4   8   3        4.85        5.15      5.68 o 
  -3   8   3        2.25        2.78      4.19 o 
  -2   8   3      393.54      409.80     29.42 o 
  -1   8   3       12.12       12.62     10.48 o 
   0   8   3       99.35       67.14     11.05 o 
   1   8   3      393.31      444.14     19.46 o 
   2   8   3       71.98       54.71      7.05 o 
   3   8   3        0.99        2.60      3.62 o 
   4   8   3       36.77       25.70      5.69 o 
   5   8   3      174.55      181.93     11.68 o 
   6   8   3        0.33       -3.46      3.46 o 
   7   8   3       48.78       55.21      6.75 o 
   8   8   3        5.39        8.97      4.34 o 
   9   8   3       70.16       93.59      8.07 o 
  10   8   3       14.27       15.53      6.54 o 
  11   8   3        1.05       -1.76      3.67 o 
  -5   9   3        0.44        0.56      2.58 o 
  -4   9   3       24.71       22.58      4.31 o 
  -3   9   3       32.29       40.51      5.82 o 
  -2   9   3       71.93       81.58     11.46 o 
  -1   9   3       21.99       12.03      6.02 o 
   0   9   3        1.73        0.98      5.21 o 
   1   9   3       19.66       16.26     15.90 o 
   2   9   3       78.60       58.83      8.35 o 
   3   9   3      323.96      307.27     18.56 o 
   4   9   3       87.05       86.13     13.82 o 
   5   9   3      152.80      137.51     10.81 o 
   6   9   3      161.90      148.74     15.07 o 
   7   9   3        0.11        4.62      3.99 o 
   8   9   3       17.67       15.98      4.33 o 
   9   9   3       25.86       26.18      4.63 o 
  10   9   3        0.26        4.98      4.72 o 
  11   9   3       10.94       11.53      4.17 o 
  -4  10   3        2.84        0.91      3.39 o 
  -3  10   3       12.09       10.42      3.38 o 
  -2  10   3        4.07        2.67      2.71 o 
  -1  10   3       60.12       58.64      6.74 o 
   0  10   3       77.58       70.10      7.63 o 
   1  10   3      153.50      132.37     14.59 o 
   2  10   3        9.79       11.94      7.43 o 
   3  10   3       16.61       11.90      7.20 o 
   4  10   3       21.69       14.13      6.74 o 
   5  10   3       64.25       48.44      8.47 o 
   6  10   3       11.76        9.97      6.09 o 
   7  10   3       38.59       37.80      8.96 o 
   8  10   3        0.13        1.81      4.67 o 
   9  10   3        2.36        5.39      4.61 o 
  10  10   3        0.30        5.07      4.26 o 
  -2  11   3        8.87        7.24      3.16 o 
  -1  11   3        6.06        4.12      2.57 o 
   0  11   3        1.65        1.52      4.17 o 
   1  11   3        3.12        6.95      4.20 o 
   2  11   3        8.61        3.42      6.02 o 
   3  11   3      101.38      105.88     12.95 o 
   4  11   3       39.21       33.23      7.58 o 
   5  11   3       24.63       27.27      6.28 o 
   6  11   3        9.59        6.54      5.62 o 
   7  11   3       20.18       16.64      6.28 o 
   8  11   3       20.42       18.01      5.67 o 
   9  11   3        6.57        4.50      3.61 o 
   0  12   3       22.51       21.67      2.50 o 
   1  12   3        1.84        2.66      4.02 o 
   2  12   3        0.05       -3.05      4.21 o 
   3  12   3        1.86        3.23      4.21 o 
   4  12   3       11.43       13.49      5.19 o 
   5  12   3       14.01       14.87      3.44 o 
   6  12   3       13.92        5.18      4.31 o 
   7  12   3       21.90       28.38      5.80 o 
   8  12   3        5.67        4.05      2.91 o 
   3  13   3       12.41       14.77      3.76 o 
   4  13   3       25.74       20.37      4.63 o 
   5  13   3       10.94        8.92      3.58 o 
  -5 -10   4        1.51       -0.15      2.79 o 
  -4 -10   4        0.40       -1.74      3.61 o 
  -3 -10   4       13.28       14.99      4.86 o 
  -2 -10   4        7.26        9.58      3.48 o 
  -1 -10   4        0.42        2.50      3.91 o 
   0 -10   4        0.60        3.47      4.13 o 
   1 -10   4        0.04       -1.23      3.57 o 
  -7  -9   4        0.56       -3.34      3.34 o 
  -6  -9   4        5.88        8.19      4.21 o 
  -5  -9   4        3.69       10.31      5.55 o 
  -4  -9   4       33.05       38.84      5.65 o 
  -3  -9   4       81.11       75.07     10.53 o 
  -2  -9   4       30.35       36.04      5.27 o 
  -1  -9   4        0.28        2.41      4.47 o 
   0  -9   4        9.10       11.56      6.08 o 
   1  -9   4       59.37       57.22      5.55 o 
   2  -9   4       21.26       20.73      3.65 o 
   3  -9   4        9.31        9.45      2.67 o 
  -8  -8   4        2.45       -2.69      3.47 o 
  -7  -8   4        2.28       10.79      4.95 o 
  -6  -8   4       17.12       20.60      4.44 o 
  -5  -8   4       14.02        9.80      4.17 o 
  -4  -8   4       16.88       13.96      4.18 o 
  -3  -8   4       48.23       45.75      9.36 o 
  -2  -8   4        4.69        4.23      3.37 o 
  -1  -8   4       68.69       65.07      7.29 o 
   0  -8   4        0.61        1.25      3.46 o 
   1  -8   4        2.55        4.21      3.86 o 
   2  -8   4        0.24        2.70      3.01 o 
   3  -8   4       45.34       42.23      4.63 o 
   4  -8   4        1.66        1.02      2.67 o 
   5  -8   4        9.73        5.57      2.81 o 
  -8  -7   4        3.19        7.16      4.23 o 
  -7  -7   4        0.14        4.29      4.58 o 
  -6  -7   4        0.06       -1.69      3.53 o 
  -5  -7   4        5.70        4.62      3.93 o 
  -4  -7   4       99.65      108.04     13.59 o 
  -3  -7   4      215.24      209.98     18.02 o 
  -2  -7   4       96.06      117.32     13.80 o 
  -1  -7   4      213.22      199.74     16.92 o 
   0  -7   4      160.44      162.33     10.65 o 
   1  -7   4       66.62       63.47      5.57 o 
   2  -7   4        7.23       11.66      4.32 o 
   3  -7   4        4.40       -0.94      3.43 o 
   4  -7   4        1.79        3.03      3.51 o 
   5  -7   4        1.13        4.45      2.49 o 
   6  -7   4        0.36        1.42      2.60 o 
  -9  -6   4       19.61       26.62      3.84 o 
  -8  -6   4       89.68       92.74      7.16 o 
  -7  -6   4      126.54      120.54      8.88 o 
  -6  -6   4        0.95        4.47      2.99 o 
  -5  -6   4        7.90        5.53      3.95 o 
  -4  -6   4       70.78       82.18     14.03 o 
  -3  -6   4      244.52      251.34     15.54 o 
  -2  -6   4      534.34      506.10     21.28 o 
  -1  -6   4      138.23      136.60     12.34 o 
   0  -6   4       15.15       24.72      4.42 o 
   1  -6   4      171.34      184.07      8.55 o 
   2  -6   4      367.94      361.15     14.78 o 
   3  -6   4       41.75       40.56      6.54 o 
   4  -6   4      103.67      102.33      8.96 o 
   5  -6   4       29.68       30.06      5.57 o 
   6  -6   4        4.92        5.86      3.56 o 
   7  -6   4        0.31        3.80      2.65 o 
 -10  -5   4       12.38        9.02      3.37 o 
  -9  -5   4        0.01        0.51      3.87 o 
  -8  -5   4       15.65       16.04      4.45 o 
  -7  -5   4        2.87        6.01      4.49 o 
  -6  -5   4       19.93       18.47      4.01 o 
  -5  -5   4      266.02      270.11     11.95 o 
  -4  -5   4       18.93       21.52      5.55 o 
  -3  -5   4       96.09       98.40      9.43 o 
  -2  -5   4       14.80       19.58      5.89 o 
  -1  -5   4      123.79      114.74     10.17 o 
   0  -5   4      589.63      635.24     15.24 o 
   1  -5   4      108.47      110.02      5.86 o 
   2  -5   4       68.43       66.14      5.71 o 
   3  -5   4       34.19       28.77      5.02 o 
   4  -5   4      125.79      120.22      7.27 o 
   5  -5   4        0.74        3.69      3.75 o 
   6  -5   4        2.50        6.93      3.80 o 
   7  -5   4       61.19       65.33     13.90 o 
   8  -5   4       24.24       24.67      3.65 o 
 -10  -4   4       23.75       21.81      4.75 o 
  -9  -4   4       20.12       32.66      6.96 o 
  -8  -4   4      119.53      125.54      9.21 o 
  -7  -4   4        6.39        8.52      4.35 o 
  -6  -4   4       42.36       45.79      6.00 o 
  -5  -4   4        0.39        1.01      3.28 o 
  -4  -4   4        1.77        2.83      2.15 o 
  -3  -4   4       19.52       19.58      4.65 o 
  -2  -4   4      203.30      230.19     21.22 o 
  -1  -4   4      403.46      410.77     30.30 o 
   0  -4   4       40.91       46.67      9.78 o 
   1  -4   4        5.09        5.11      3.98 o 
   2  -4   4       99.73      102.03     11.31 o 
   3  -4   4       17.97       10.39      6.50 o 
   4  -4   4      999.45     1017.79     18.41 o 
   5  -4   4      274.73      293.68     10.55 o 
   6  -4   4       10.35       11.56      4.29 o 
   7  -4   4       64.69       56.75      6.83 o 
   8  -4   4        8.42       19.41      5.75 o 
   9  -4   4       22.70       22.75      5.04 o 
 -10  -3   4        5.29        4.70      3.79 o 
  -9  -3   4       28.76       27.98      6.99 o 
  -8  -3   4      108.90       99.44      6.65 o 
  -7  -3   4       76.00       75.30      6.14 o 
  -6  -3   4       65.35       73.77      6.72 o 
  -5  -3   4        2.57        3.45      2.13 o 
  -4  -3   4       85.50       95.98      6.36 o 
  -3  -3   4      123.95      118.72     12.41 o 
  -2  -3   4       17.75       16.26      5.71 o 
  -1  -3   4      203.20      202.67     14.14 o 
   0  -3   4      145.77      173.21     13.00 o 
   1  -3   4      194.89      207.64     14.09 o 
   2  -3   4       95.66       96.80      9.53 o 
   3  -3   4      245.47      263.65     17.12 o 
   4  -3   4      238.65      237.99      8.29 o 
   5  -3   4       71.05       63.97      4.98 o 
   6  -3   4      118.37      120.52      8.71 o 
   7  -3   4       52.63       54.44      6.72 o 
   8  -3   4       94.50       80.58      7.55 o 
   9  -3   4        9.96        3.47      4.64 o 
  10  -3   4       14.12        8.16      3.81 o 
 -10  -2   4        5.94        7.66      4.02 o 
  -9  -2   4       25.73       18.99      6.89 o 
  -8  -2   4       72.76       76.02      7.40 o 
  -7  -2   4       26.51       27.21      4.19 o 
  -6  -2   4        4.62       -5.34      6.93 o 
  -5  -2   4        3.23        1.21      2.28 o 
  -4  -2   4       56.89       66.53      6.37 o 
  -3  -2   4       16.22       13.03      5.95 o 
  -2  -2   4        0.86        0.44      4.53 o 
  -1  -2   4      170.05      167.42      9.58 o 
   0  -2   4     1107.84     1207.29     25.54 o 
   1  -2   4      280.62      324.99     15.55 o 
   2  -2   4     1241.86     1216.15     30.26 o 
   3  -2   4      583.34      616.21     27.39 o 
   4  -2   4       96.66       93.48     14.65 o 
   5  -2   4      611.28      601.85     13.59 o 
   6  -2   4       20.08       22.26      3.44 o 
   7  -2   4      130.38      117.66      6.79 o 
   8  -2   4       17.63       24.51      3.94 o 
   9  -2   4        0.80        0.47      3.07 o 
  10  -2   4       10.64       14.97      3.10 o 
 -10  -1   4        2.71        6.36      4.03 o 
  -9  -1   4        0.62       -5.16      5.16 o 
  -8  -1   4        9.60        6.14      2.84 o 
  -7  -1   4      129.71      147.32      7.95 o 
  -6  -1   4       77.54       72.18      4.63 o 
  -5  -1   4        9.19       11.01      3.05 o 
  -4  -1   4       92.01       69.45      9.62 o 
  -3  -1   4        1.54       -0.53      5.72 o 
  -2  -1   4       19.49       32.76      7.36 o 
  -1  -1   4      533.05      602.43     16.80 o 
   0  -1   4     1485.87     1396.50     20.29 o 
   1  -1   4      978.01     1068.17     21.50 o 
   2  -1   4     1636.06     1793.58     33.16 o 
   3  -1   4      728.68      805.27     27.86 o 
   4  -1   4     1029.65     1060.88     41.57 o 
   5  -1   4      922.63      887.63     60.61 o 
   6  -1   4      677.38      742.78     12.93 o 
   7  -1   4       13.00       11.19      2.43 o 
   8  -1   4       21.26       23.30      3.27 o 
   9  -1   4        8.64        8.31      3.14 o 
  10  -1   4       13.24       11.74      3.65 o 
  11  -1   4        1.16       -2.28      2.28 o 
  -9   0   4        1.36        1.06      2.87 o 
  -8   0   4        2.78        3.20      2.75 o 
  -7   0   4       21.18       23.32      4.03 o 
  -6   0   4      140.89      125.48      7.73 o 
  -5   0   4      184.74      197.41     11.12 o 
  -4   0   4      108.54      109.55     11.41 o 
  -3   0   4        4.55        3.49      4.25 o 
  -2   0   4       20.11        9.52      2.85 o 
  -1   0   4       27.24       35.06      4.49 o 
   0   0   4     1233.18     1156.20     20.21 o 
   1   0   4      948.09      916.67     20.59 o 
   2   0   4     1141.45     1120.98     26.37 o 
   3   0   4       64.94       89.65     11.75 o 
   4   0   4       20.76       20.29     12.67 o 
   5   0   4       30.83       47.58     16.57 o 
   6   0   4        8.28        0.24      2.21 o 
   7   0   4       12.18       12.67      2.59 o 
   8   0   4      267.33      273.11      7.86 o 
   9   0   4       32.86       30.40      4.47 o 
  10   0   4        1.74        3.85      2.84 o 
  11   0   4        0.07       -0.79      4.51 o 
  -9   1   4       13.48       16.11      3.72 o 
  -8   1   4        0.38        5.66      2.64 o 
  -7   1   4       35.87       31.66      5.36 o 
  -6   1   4      266.06      265.65     11.88 o 
  -5   1   4      111.86      121.29      7.60 o 
  -4   1   4     1022.65     1186.28     34.76 o 
  -3   1   4       64.86       73.31     10.68 o 
  -2   1   4      491.95      472.80     14.65 o 
  -1   1   4      390.08      406.42     13.02 o 
   0   1   4      492.74      450.06     14.40 o 
   1   1   4     2413.38     2388.08     30.65 o 
   2   1   4      156.28      159.72      7.75 o 
   3   1   4      525.77      506.15     24.03 o 
   4   1   4      226.66      226.53     11.16 o 
   5   1   4       67.21       40.99      9.72 o 
   6   1   4      230.36      252.01     26.48 o 
   7   1   4        9.28        4.50      1.91 o 
   8   1   4       52.06       61.28      5.97 o 
   9   1   4        1.12        4.43      2.75 o 
  10   1   4       15.94       18.65      3.87 o 
  11   1   4        0.46       -1.34      3.30 o 
  12   1   4       26.99       38.02      5.33 o 
  -9   2   4        2.49        4.49      4.95 o 
  -8   2   4        7.92        3.42      3.36 o 
  -7   2   4       32.63       20.71      6.68 o 
  -6   2   4      118.39      139.09      9.20 o 
  -5   2   4      419.09      419.52     13.71 o 
  -4   2   4      138.19      128.92     15.01 o 
  -3   2   4      262.82      279.33     12.03 o 
  -2   2   4      669.80      670.83     18.96 o 
  -1   2   4     2032.53     2040.79     42.11 o 
   0   2   4     5933.23     5931.52     72.85 o 
   1   2   4      190.24      166.94     10.26 o 
   2   2   4       37.79       26.07      5.03 o 
   3   2   4     1007.14      915.67     23.52 o 
   4   2   4      505.74      514.21     17.57 o 
   5   2   4       12.46       23.75      8.08 o 
   6   2   4       50.00       46.22     10.64 o 
   7   2   4      180.76      173.14      6.22 o 
   8   2   4      381.62      395.12     10.37 o 
   9   2   4        0.15       -0.24      2.62 o 
  10   2   4       47.27       49.95      4.63 o 
  11   2   4       44.85       45.95      4.64 o 
  12   2   4       18.33        8.20      4.40 o 
  -9   3   4        3.34        0.90      3.40 o 
  -8   3   4       92.84       95.92     11.47 o 
  -7   3   4       14.08       16.99      7.02 o 
  -6   3   4       75.20       78.71     11.84 o 
  -5   3   4       30.17       24.18      4.37 o 
  -4   3   4       30.31       31.92      4.28 o 
  -3   3   4      342.24      324.32     19.94 o 
  -2   3   4       13.85        8.56      3.39 o 
  -1   3   4      100.20      125.43      7.97 o 
   0   3   4     2162.43     1988.66     29.95 o 
   1   3   4      255.38      265.12     13.83 o 
   2   3   4      222.06      214.28      9.52 o 
   3   3   4       23.09       27.71      5.21 o 
   4   3   4      853.50      822.33     23.47 o 
   5   3   4      239.46      255.75     19.51 o 
   6   3   4      336.23      372.92     22.01 o 
   7   3   4      396.27      395.61      9.17 o 
   8   3   4      109.60       96.81      5.38 o 
   9   3   4      171.94      152.31      7.43 o 
  10   3   4      188.59      173.86      7.83 o 
  11   3   4       61.00       66.38      5.65 o 
  12   3   4       16.74       23.21      5.31 o 
  -9   4   4        1.18        5.84      3.11 o 
  -8   4   4        0.65        1.73      4.39 o 
  -7   4   4       13.83       12.45      6.02 o 
  -6   4   4       37.58       28.90      7.81 o 
  -5   4   4      298.95      286.30     12.10 o 
  -4   4   4      575.29      585.99     22.50 o 
  -3   4   4       20.86       20.93      4.77 o 
  -2   4   4       14.09        7.14      4.11 o 
  -1   4   4      236.43      244.60     11.99 o 
   0   4   4       96.70      126.70      9.87 o 
   1   4   4     1306.03     1438.63     35.53 o 
   2   4   4       80.61       79.02      7.80 o 
   3   4   4      229.94      241.88      9.69 o 
   4   4   4      526.92      533.78     19.84 o 
   5   4   4      190.38      253.92     14.24 o 
   6   4   4       20.67       29.39      6.64 o 
   7   4   4      532.56      543.24      8.89 o 
   8   4   4     1146.18     1131.15     17.75 o 
   9   4   4      415.89      400.39     13.22 o 
  10   4   4        0.23       -1.80      3.09 o 
  11   4   4      111.66      114.25      6.87 o 
  12   4   4       59.88       86.72     30.38 o 
  -8   5   4       44.43       38.43      6.34 o 
  -7   5   4       23.40       30.01      7.37 o 
  -6   5   4        6.44        5.87      3.69 o 
  -5   5   4       33.78       33.03      5.50 o 
  -4   5   4        9.92       12.11      3.53 o 
  -3   5   4      154.27      162.14      9.20 o 
  -2   5   4       84.39       87.05      6.61 o 
  -1   5   4      193.21      209.77     13.83 o 
   0   5   4      410.84      456.13     18.66 o 
   1   5   4      495.29      515.47     18.55 o 
   2   5   4        1.33        1.76      3.35 o 
   3   5   4      188.46      167.99     16.51 o 
   4   5   4        0.65        1.79      3.34 o 
   5   5   4      300.64      351.20     15.78 o 
   6   5   4       20.14       11.19      4.54 o 
   7   5   4        0.64       -1.10      1.90 o 
   8   5   4        6.31        8.66      2.59 o 
   9   5   4       31.91       39.97      5.88 o 
  10   5   4      212.23      217.44      9.70 o 
  11   5   4       62.07       67.73      5.37 o 
  12   5   4       21.69       17.66      5.44 o 
  -7   6   4        8.38        8.55      4.75 o 
  -6   6   4       13.92       13.33      3.96 o 
  -5   6   4       70.25       71.36     10.07 o 
  -4   6   4       87.60       81.47      6.10 o 
  -3   6   4       20.62       15.62      3.26 o 
  -2   6   4       30.05       34.96      6.45 o 
  -1   6   4       20.93       17.67      3.54 o 
   0   6   4        1.49        0.52      3.93 o 
   1   6   4       44.21       52.05      7.15 o 
   2   6   4      744.49      752.46     37.11 o 
   3   6   4      265.59      254.96     21.64 o 
   4   6   4        1.85       -2.88      5.15 o 
   5   6   4      106.91       93.53     14.32 o 
   6   6   4       27.54       22.48      5.53 o 
   7   6   4      280.09      269.68     13.13 o 
   8   6   4      113.95      130.84      8.80 o 
   9   6   4       96.50      108.97      8.48 o 
  10   6   4        2.99        2.85      3.50 o 
  11   6   4       13.16       21.76      4.50 o 
  12   6   4       32.24       23.16      4.98 o 
  -7   7   4        7.42        1.58      2.81 o 
  -6   7   4        2.48        5.67      2.91 o 
  -5   7   4        0.54        6.52      3.62 o 
  -4   7   4        0.09        1.41      2.52 o 
  -3   7   4      306.54      302.90     11.38 o 
  -2   7   4       21.15       17.11      3.93 o 
  -1   7   4        2.29        8.80      6.78 o 
   0   7   4      101.36      110.27     10.50 o 
   1   7   4       24.94       17.84      5.64 o 
   2   7   4       44.72       46.18      5.62 o 
   3   7   4      221.77      181.70     11.25 o 
   4   7   4        9.22       11.76      4.15 o 
   5   7   4      243.23      229.35     11.45 o 
   6   7   4        2.10       -3.34      7.02 o 
   7   7   4       23.08       23.28      7.10 o 
   8   7   4        2.05       -3.86      3.86 o 
   9   7   4      193.18      196.64      8.89 o 
  10   7   4        4.34        4.12      3.39 o 
  11   7   4       45.90       39.85      4.89 o 
  12   7   4        1.76        3.37      3.67 o 
  -6   8   4        0.05       -2.95      2.95 o 
  -5   8   4        0.50        1.23      2.74 o 
  -4   8   4        0.17        3.40      2.82 o 
  -3   8   4       12.21       10.94      3.50 o 
  -2   8   4       32.48       30.10      4.23 o 
  -1   8   4       26.57       23.18      4.37 o 
   0   8   4       15.81       15.95     10.50 o 
   1   8   4        0.65        1.68      3.67 o 
   2   8   4       16.21       20.73      5.03 o 
   3   8   4        1.51        4.73      6.74 o 
   4   8   4        2.10        5.52      3.55 o 
   5   8   4      234.34      225.97     13.24 o 
   6   8   4       12.42       11.04      4.08 o 
   7   8   4        4.35        1.16      5.44 o 
   8   8   4       17.02       16.51      4.67 o 
   9   8   4       15.53       14.78      6.04 o 
  10   8   4       98.73       77.97     10.72 o 
  11   8   4        1.87       11.16      5.39 o 
  12   8   4        4.27        0.88      2.58 o 
  -5   9   4        9.27        8.49      3.82 o 
  -4   9   4        4.84        2.36      2.52 o 
  -3   9   4       37.05       43.49      4.32 o 
  -2   9   4       44.66       44.01      4.28 o 
  -1   9   4        8.73        7.79      2.93 o 
   0   9   4       69.03       52.86      6.71 o 
   1   9   4       34.76       35.31      5.14 o 
   2   9   4        9.73       14.32     14.75 o 
   3   9   4       73.71      100.88      8.68 o 
   4   9   4       18.42       23.92      6.37 o 
   5   9   4       24.31       19.72      6.54 o 
   6   9   4       11.48       16.55      4.11 o 
   7   9   4       29.45       37.64      8.96 o 
   8   9   4        3.66       -0.04      5.02 o 
   9   9   4       17.57       15.99      6.51 o 
  10   9   4        1.26        1.72      4.87 o 
  11   9   4        9.27       11.43      4.54 o 
  -4  10   4        0.22        1.78      3.15 o 
  -3  10   4       17.77       19.47      3.27 o 
  -2  10   4       14.41        7.72      2.51 o 
  -1  10   4       40.57       51.62      6.38 o 
   0  10   4        5.90        8.16      3.93 o 
   1  10   4       55.86       62.37      7.00 o 
   2  10   4       25.39       20.33      7.80 o 
   3  10   4       40.54       31.23      7.79 o 
   4  10   4      138.07      123.24     13.93 o 
   5  10   4      162.46      159.98     14.63 o 
   6  10   4       51.99       37.44      5.72 o 
   7  10   4        2.58        1.34      5.28 o 
   8  10   4        6.26        8.52      5.80 o 
   9  10   4        4.53        4.14      5.02 o 
  10  10   4        0.92        1.85      3.63 o 
  -2  11   4       18.69       18.29      6.57 o 
  -1  11   4        0.01        1.11      2.62 o 
   0  11   4       17.68       17.90      7.64 o 
   1  11   4       46.99       54.56      6.02 o 
   2  11   4        0.25        1.73      4.88 o 
   3  11   4       23.75       37.47      8.74 o 
   4  11   4       10.54        6.15      6.06 o 
   5  11   4       50.53       49.23      8.86 o 
   6  11   4        1.86       -2.18      3.19 o 
   7  11   4       32.77       29.60      7.36 o 
   8  11   4       32.97       32.99      6.42 o 
   9  11   4       20.54       16.75      5.39 o 
  10  11   4        2.12       -1.17      2.53 o 
   0  12   4       23.46       20.26      2.47 o 
   1  12   4       11.48       22.23      5.65 o 
   2  12   4        0.96        5.22      4.33 o 
   3  12   4       32.18       32.96      7.36 o 
   4  12   4       35.41       30.86      7.20 o 
   5  12   4       14.95       20.84      5.69 o 
   6  12   4        4.12        5.62      2.76 o 
   7  12   4       15.05       20.38      5.34 o 
   8  12   4        6.11        5.77      3.66 o 
   3  13   4        8.71        6.34      2.72 o 
   4  13   4        6.14        3.14      2.29 o 
   5  13   4        0.73        3.93      3.10 o 
  -2 -10   5       23.14       17.35      4.03 o 
  -1 -10   5       14.73       11.21      3.45 o 
  -5  -9   5        1.68        1.86      3.01 o 
  -4  -9   5       29.01       22.72      5.63 o 
  -3  -9   5       17.96       17.04      5.58 o 
  -2  -9   5        3.73        4.65      3.42 o 
  -1  -9   5        4.09        9.35      5.09 o 
   0  -9   5       30.96       31.83      6.95 o 
   1  -9   5       74.61       83.04      9.30 o 
   2  -9   5       29.27       34.04      6.29 o 
   3  -9   5        2.52        8.07      3.26 o 
  -7  -8   5        3.32        4.34      2.92 o 
  -6  -8   5        8.26        5.68      4.05 o 
  -5  -8   5        0.06       -0.19      3.10 o 
  -4  -8   5       16.02       17.83      4.61 o 
  -3  -8   5       45.02       50.07      9.19 o 
  -2  -8   5       71.88       88.34      7.53 o 
  -1  -8   5       25.61       25.43      4.84 o 
   0  -8   5        0.75        5.62      5.68 o 
   1  -8   5       20.59       17.73      6.83 o 
   2  -8   5       12.20        6.76      5.25 o 
   3  -8   5        9.97       10.71      4.85 o 
   4  -8   5        6.78        5.03      3.89 o 
  -7  -7   5        2.05       -3.22      3.87 o 
  -6  -7   5       12.30        9.69      3.57 o 
  -5  -7   5        0.09       -2.43      3.48 o 
  -4  -7   5        5.46        2.13      3.75 o 
  -3  -7   5       12.58        5.36      5.60 o 
  -2  -7   5       43.83       31.45      9.80 o 
  -1  -7   5        2.39        2.20      4.92 o 
   0  -7   5        1.05        3.87      3.45 o 
   1  -7   5       35.06       40.52      4.60 o 
   2  -7   5       55.84       56.25      6.79 o 
   3  -7   5        3.03        2.44      5.96 o 
   4  -7   5        4.29        1.61      3.39 o 
   5  -7   5        0.20        1.12      2.14 o 
   6  -7   5       11.70       10.31      4.39 o 
  -8  -6   5       10.90       10.68      6.08 o 
  -7  -6   5        1.69       -2.58      3.16 o 
  -6  -6   5        3.07        2.58      2.85 o 
  -5  -6   5        0.33        4.00      3.73 o 
  -4  -6   5      111.11      112.23      9.17 o 
  -3  -6   5       53.51       56.50     10.38 o 
  -2  -6   5       13.19       15.06      7.43 o 
  -1  -6   5       21.63       12.91      8.93 o 
   0  -6   5        3.11        5.25      2.86 o 
   1  -6   5        1.03        2.55      3.42 o 
   2  -6   5       54.63       43.43      6.51 o 
   3  -6   5       22.86       20.68      4.46 o 
   4  -6   5       67.85       65.41      9.92 o 
   5  -6   5        8.80        9.07      3.76 o 
   6  -6   5        0.56       -2.22      2.22 o 
   7  -6   5        3.37        3.38      2.37 o 
  -9  -5   5        0.17       -3.56      3.56 o 
  -8  -5   5       15.65       20.55      4.17 o 
  -7  -5   5       50.44       58.73      6.32 o 
  -6  -5   5       21.80       22.29      3.86 o 
  -5  -5   5       17.45       17.12      4.57 o 
  -4  -5   5      116.30      108.62      8.72 o 
  -3  -5   5        4.17       11.01      6.96 o 
  -2  -5   5       13.46        9.36      4.54 o 
  -1  -5   5       18.67       16.56      4.72 o 
   0  -5   5       60.98       65.40      5.78 o 
   1  -5   5      283.37      285.05     12.15 o 
   2  -5   5        0.01       -3.71      3.71 o 
   3  -5   5      135.54      141.46     16.63 o 
   4  -5   5       11.44        6.66      4.20 o 
   5  -5   5       62.50       60.44      6.78 o 
   6  -5   5        0.28        0.86      4.79 o 
   7  -5   5        7.31        4.75      4.63 o 
   8  -5   5        0.20        1.93      3.58 o 
  -9  -4   5       46.09       42.23      6.61 o 
  -8  -4   5       12.12       10.29      3.58 o 
  -7  -4   5        0.89       -2.87      3.67 o 
  -6  -4   5        2.38        2.27      5.17 o 
  -5  -4   5       55.57       61.31      6.36 o 
  -4  -4   5        0.36        4.44      3.00 o 
  -3  -4   5      107.81      109.29      9.83 o 
  -2  -4   5        0.07        9.09      4.68 o 
  -1  -4   5        9.89        5.12      3.36 o 
   0  -4   5       68.07       62.29      7.06 o 
   1  -4   5      144.27      140.21      7.63 o 
   2  -4   5        1.38        1.04     23.73 o 
   3  -4   5      554.92      516.77     17.09 o 
   4  -4   5      400.14      402.43     12.36 o 
   5  -4   5       21.83       30.63      4.65 o 
   6  -4   5       37.40       38.24      5.93 o 
   7  -4   5       77.06       80.38      7.50 o 
   8  -4   5       13.63       21.13      4.09 o 
   9  -4   5       57.32       56.99      6.16 o 
  -9  -3   5       28.22       29.63      6.46 o 
  -8  -3   5       59.03       66.08     10.20 o 
  -7  -3   5      169.94      180.44      8.86 o 
  -6  -3   5        0.37        0.26      3.41 o 
  -5  -3   5        2.93       -3.09      3.18 o 
  -4  -3   5        1.52        1.91      2.30 o 
  -3  -3   5       50.43       46.02      4.74 o 
  -2  -3   5      213.01      216.05      8.98 o 
  -1  -3   5        0.38        3.83      3.78 o 
   0  -3   5      205.76      246.53     16.19 o 
   1  -3   5      176.47      193.96     18.99 o 
   2  -3   5       44.03       50.20      8.35 o 
   3  -3   5        1.92       -1.94      3.49 o 
   4  -3   5      425.66      422.64     15.75 o 
   5  -3   5      113.19      109.33      6.72 o 
   6  -3   5      166.90      159.27      8.68 o 
   7  -3   5       81.22       77.56      8.71 o 
   8  -3   5        0.45        5.44      5.50 o 
   9  -3   5       11.84       13.34      3.68 o 
  -9  -2   5       17.23       24.14      6.47 o 
  -8  -2   5        5.21        1.40      3.18 o 
  -7  -2   5       14.80        9.42      3.16 o 
  -6  -2   5       90.64       96.77      7.85 o 
  -5  -2   5       47.72       51.25      5.37 o 
  -4  -2   5       36.59       38.95      3.59 o 
  -3  -2   5       13.69       11.42      2.89 o 
  -2  -2   5      289.03      281.84     19.11 o 
  -1  -2   5      499.48      518.75     24.54 o 
   0  -2   5      529.39      573.91     20.12 o 
   1  -2   5        0.29        2.86      3.81 o 
   2  -2   5      249.27      252.46     15.27 o 
   3  -2   5      196.28      209.63     17.80 o 
   4  -2   5        0.15       -1.67      2.95 o 
   5  -2   5      103.03       97.76      5.85 o 
   6  -2   5      145.42      150.68      7.72 o 
   7  -2   5       80.99       88.69      7.81 o 
   8  -2   5       55.64       52.12      6.39 o 
   9  -2   5       17.79       26.79      4.51 o 
  10  -2   5        1.02        1.78      3.37 o 
  -9  -1   5       17.43       20.34      5.52 o 
  -8  -1   5       28.72       21.44     14.64 o 
  -7  -1   5      125.08      141.56     10.11 o 
  -6  -1   5       65.12       58.49      8.01 o 
  -5  -1   5        7.05       11.73     10.48 o 
  -4  -1   5        0.48        1.55      3.62 o 
  -3  -1   5        0.40       -3.17      3.17 o 
  -2  -1   5     1219.36     1270.13     38.24 o 
  -1  -1   5     1095.40     1067.67     33.88 o 
   0  -1   5      791.69      862.41     27.37 o 
   1  -1   5      316.20      325.06     14.94 o 
   2  -1   5       51.09       35.47      5.99 o 
   3  -1   5      201.74      229.56     16.50 o 
   4  -1   5      269.63      236.46     31.83 o 
   5  -1   5      631.70      674.97     17.43 o 
   6  -1   5      505.80      495.69     10.59 o 
   7  -1   5        0.05        0.63      2.27 o 
   8  -1   5        4.82        2.81      2.27 o 
   9  -1   5       25.11       28.10      3.33 o 
  10  -1   5       74.32       77.01      6.08 o 
  11  -1   5       28.49       29.22      4.93 o 
  -9   0   5       25.47       23.71      5.28 o 
  -8   0   5       31.38       28.83      3.69 o 
  -7   0   5       98.42      107.62      6.96 o 
  -6   0   5       16.19       12.11      3.09 o 
  -5   0   5        7.24        1.23      3.41 o 
  -4   0   5       70.85       74.51     10.25 o 
  -3   0   5       27.61       38.06      8.12 o 
  -2   0   5        3.31        9.09      5.69 o 
  -1   0   5      181.74      179.54     10.84 o 
   0   0   5      544.68      553.96     18.50 o 
   1   0   5      573.97      538.96     18.23 o 
   2   0   5       67.12       63.63      8.07 o 
   3   0   5      180.58      175.90     15.05 o 
   4   0   5        0.01        2.39      7.42 o 
   5   0   5       44.18       41.58     11.02 o 
   6   0   5       20.73       15.68      2.57 o 
   7   0   5        3.23        2.95      2.49 o 
   8   0   5      406.24      424.72     11.32 o 
   9   0   5        3.47        1.04      2.59 o 
  10   0   5        7.22        7.42      4.05 o 
  11   0   5        0.25        5.88      5.85 o 
  -9   1   5        9.65        5.51      3.35 o 
  -8   1   5        1.37        2.73      2.28 o 
  -7   1   5       68.90       56.53      5.35 o 
  -6   1   5       63.36       57.74      6.41 o 
  -5   1   5        0.25       -2.23     12.16 o 
  -4   1   5      302.80      312.44     13.78 o 
  -3   1   5        0.97        6.44      6.58 o 
  -2   1   5       43.82       35.26      8.02 o 
  -1   1   5       69.18       55.84      6.69 o 
   0   1   5       56.21       59.96      6.60 o 
   1   1   5      125.52      138.96      9.03 o 
   2   1   5       10.23       13.73      3.77 o 
   3   1   5      323.12      391.98     28.49 o 
   4   1   5        5.94        2.45      3.61 o 
   5   1   5      136.52       95.05     14.64 o 
   6   1   5      392.26      408.04     12.43 o 
   7   1   5      348.86      339.40      8.93 o 
   8   1   5      191.42      191.36      7.43 o 
   9   1   5       29.73       27.10      3.19 o 
  10   1   5       18.96       21.35      3.83 o 
  11   1   5       21.80       26.17      4.13 o 
  -9   2   5        1.87        2.43      3.26 o 
  -8   2   5        4.78        7.76      3.39 o 
  -7   2   5       49.55       39.27      8.48 o 
  -6   2   5       40.38       50.73      5.88 o 
  -5   2   5      155.23      168.07      9.82 o 
  -4   2   5       54.35       47.31      7.03 o 
  -3   2   5      176.64      139.21     14.34 o 
  -2   2   5      571.12      656.59     22.17 o 
  -1   2   5     1125.59     1212.56     32.70 o 
   0   2   5     1608.07     1685.04     32.35 o 
   1   2   5      192.81      186.72     17.35 o 
   2   2   5        1.88       13.06      4.27 o 
   3   2   5        1.69        0.46      2.63 o 
   4   2   5       92.22       83.35      8.39 o 
   5   2   5       28.70       15.76      6.87 o 
   6   2   5       54.19       72.78      7.60 o 
   7   2   5      158.56      170.19      6.31 o 
   8   2   5        0.83        1.39      3.33 o 
   9   2   5      451.96      459.33     10.78 o 
  10   2   5        0.05        3.06      2.69 o 
  11   2   5        3.99       11.27      3.15 o 
  -9   3   5        7.75       10.27      3.28 o 
  -8   3   5       51.06       42.91      5.15 o 
  -7   3   5        3.06        5.16      5.06 o 
  -6   3   5        3.94        9.62      5.70 o 
  -5   3   5        1.09        1.30      3.41 o 
  -4   3   5      394.28      407.78     13.64 o 
  -3   3   5      337.91      348.21     14.33 o 
  -2   3   5      117.83      122.90     10.84 o 
  -1   3   5        0.38       -3.89      4.78 o 
   0   3   5     1874.13     2092.57     37.91 o 
   1   3   5      125.22      134.94      9.72 o 
   2   3   5        7.59        3.25      4.00 o 
   3   3   5      314.40      328.85     13.51 o 
   4   3   5      218.88      195.59     12.91 o 
   5   3   5        1.69        0.57      4.88 o 
   6   3   5       53.33       45.89      4.38 o 
   7   3   5        0.02        0.70      2.04 o 
   8   3   5       74.65       78.92      5.05 o 
   9   3   5       12.82       12.09      2.84 o 
  10   3   5        6.68        5.86      2.75 o 
  11   3   5        5.09        1.22      2.80 o 
  -8   4   5        0.04       -1.28      2.30 o 
  -7   4   5        0.16        1.02      4.91 o 
  -6   4   5       89.48       94.74     12.13 o 
  -5   4   5      188.32      197.05     17.47 o 
  -4   4   5       16.00       10.15      3.95 o 
  -3   4   5       33.05       33.08      5.00 o 
  -2   4   5      372.12      401.59     14.19 o 
  -1   4   5       14.02       33.79      6.89 o 
   0   4   5      191.37      175.02     12.37 o 
   1   4   5      490.09      506.61     16.90 o 
   2   4   5       19.79       35.22      6.50 o 
   3   4   5        1.32       -0.48      2.92 o 
   4   4   5      333.05      276.77     15.52 o 
   5   4   5      251.35      279.28     16.50 o 
   6   4   5       62.25       56.43      5.01 o 
   7   4   5       40.20       41.41      3.35 o 
   8   4   5      367.77      363.88     10.10 o 
   9   4   5       71.34       60.15      4.85 o 
  10   4   5       10.06        4.28      3.15 o 
  11   4   5       28.14       31.94      4.34 o 
  12   4   5      103.43      112.34     10.04 o 
  -8   5   5       14.10       13.46      4.10 o 
  -7   5   5        0.07        0.86      4.27 o 
  -6   5   5       45.55       45.49      5.80 o 
  -5   5   5       58.08       54.70      6.52 o 
  -4   5   5        3.34        4.77      3.49 o 
  -3   5   5      459.06      487.61     14.77 o 
  -2   5   5      128.59      136.36      9.90 o 
  -1   5   5       61.47       68.92      6.44 o 
   0   5   5       11.66       18.67      5.09 o 
   1   5   5      519.14      588.10     20.32 o 
   2   5   5      148.96      143.46     11.69 o 
   3   5   5       22.45       16.00      6.42 o 
   4   5   5      589.36      523.26     28.86 o 
   5   5   5       81.52       84.62     13.13 o 
   6   5   5       10.70       19.58      5.87 o 
   7   5   5      151.29      149.88      8.76 o 
   8   5   5        0.70        3.31      2.78 o 
   9   5   5       22.19       25.46      4.09 o 
  10   5   5       45.83       48.32      5.27 o 
  11   5   5        8.72        7.99      3.76 o 
  12   5   5       23.35       23.27      3.75 o 
  -7   6   5       16.61       19.66      5.12 o 
  -6   6   5       28.51       23.68      4.32 o 
  -5   6   5        0.32        1.17      4.17 o 
  -4   6   5       91.09       91.31      8.52 o 
  -3   6   5       66.22       71.27      9.48 o 
  -2   6   5        0.94       -0.22      5.92 o 
  -1   6   5      169.90      176.81      8.02 o 
   0   6   5       98.76       97.00      5.72 o 
   1   6   5       21.08       25.03      5.41 o 
   2   6   5      476.42      484.59     33.81 o 
   3   6   5      125.79      127.48     16.43 o 
   4   6   5        0.93       -3.19     13.54 o 
   5   6   5        4.26        6.73      4.51 o 
   6   6   5      162.84      160.79      7.89 o 
   7   6   5      160.61      136.72      8.73 o 
   8   6   5       15.29        8.82      6.92 o 
   9   6   5        0.03       -0.55      3.50 o 
  10   6   5        2.49        5.33      3.72 o 
  11   6   5       22.99       22.38      4.43 o 
  12   6   5        5.62       -0.89      2.29 o 
  -6   7   5        0.05        1.32      2.30 o 
  -5   7   5        2.71        4.40      3.34 o 
  -4   7   5       38.76       33.81      5.78 o 
  -3   7   5       35.31       37.46      6.30 o 
  -2   7   5      564.90      608.60     21.85 o 
  -1   7   5      242.20      244.97      9.92 o 
   0   7   5       19.59       17.46      3.52 o 
   1   7   5      425.97      486.36     13.48 o 
   2   7   5      667.12      627.05     15.05 o 
   3   7   5      542.57      545.46     23.55 o 
   4   7   5        1.86        5.25      3.80 o 
   5   7   5       76.39       82.79      8.72 o 
   6   7   5       67.65       66.95      5.73 o 
   7   7   5      251.55      249.77     16.03 o 
   8   7   5      121.94      123.69      9.57 o 
   9   7   5      145.41      155.79     10.32 o 
  10   7   5        5.16        0.00      3.29 o 
  11   7   5        7.28        2.82      4.63 o 
  12   7   5        1.52        2.10      3.59 o 
  -5   8   5        0.42        1.34      2.69 o 
  -4   8   5        0.33        4.56      3.59 o 
  -3   8   5        7.13        5.25      3.82 o 
  -2   8   5       15.81       19.95      6.33 o 
  -1   8   5       80.33       87.66      8.09 o 
   0   8   5       93.58       92.01      7.29 o 
   1   8   5      226.38      185.79      9.48 o 
   2   8   5       11.56       19.39      3.42 o 
   3   8   5      133.23      123.37     10.11 o 
   4   8   5       77.52       85.24      8.10 o 
   5   8   5      795.44      765.14     22.76 o 
   6   8   5       39.07       41.47      5.28 o 
   7   8   5       29.09       29.17      7.53 o 
   8   8   5        9.98       11.02      4.45 o 
   9   8   5       45.99       40.84      7.18 o 
  10   8   5        0.34        6.07      5.78 o 
  11   8   5       25.62       39.56      6.90 o 
  12   8   5        0.99        3.25      3.10 o 
  -4   9   5        2.27        0.19      4.15 o 
  -3   9   5       57.63       62.84      8.27 o 
  -2   9   5      125.36      111.92      8.58 o 
  -1   9   5       35.01       36.66      4.79 o 
   0   9   5       48.89       58.38      6.85 o 
   1   9   5      304.74      293.64     14.19 o 
   2   9   5      105.28      120.29     11.47 o 
   3   9   5       39.00       31.10     10.59 o 
   4   9   5       11.87        9.94      5.43 o 
   5   9   5       51.65       39.97      7.83 o 
   6   9   5       40.13       50.29      6.49 o 
   7   9   5       95.96      103.13     12.40 o 
   8   9   5        7.23       10.14      4.25 o 
   9   9   5       24.04       29.29      4.93 o 
  10   9   5       18.65       20.75      6.42 o 
  11   9   5        3.21        7.93      4.21 o 
  -3  10   5       26.00       27.26      6.15 o 
  -2  10   5        5.27        4.66      5.20 o 
  -1  10   5       29.00       38.16      4.20 o 
   0  10   5       43.36       40.92      4.54 o 
   1  10   5       20.36       27.37      5.62 o 
   2  10   5       26.17       31.29      5.45 o 
   3  10   5      249.91      301.34     21.24 o 
   4  10   5      178.37      162.74     15.80 o 
   5  10   5       22.09       25.94      7.66 o 
   6  10   5        0.36        2.10      3.55 o 
   7  10   5       20.57       21.22      6.90 o 
   8  10   5       17.81       13.01      4.13 o 
   9  10   5        0.91        5.18      8.10 o 
  10  10   5        2.80       -0.24      4.13 o 
  -2  11   5        0.30        2.58      3.44 o 
  -1  11   5        3.86        5.03      2.67 o 
   0  11   5       19.86       22.66      4.14 o 
   1  11   5       28.18       27.87      8.35 o 
   2  11   5        0.11       -5.17      5.17 o 
   3  11   5        4.36        4.71      5.45 o 
   4  11   5        0.08        4.49      4.88 o 
   5  11   5        4.62        6.77      4.17 o 
   6  11   5        5.76        6.44      3.52 o 
   7  11   5        1.92        4.03      4.96 o 
   8  11   5        7.22        8.93      3.60 o 
   9  11   5       32.27       27.75      7.98 o 
  10  11   5        0.33        1.70      2.56 o 
   0  12   5        3.06        0.89      3.32 o 
   1  12   5        7.95        9.82      4.57 o 
   2  12   5        0.12       -3.67      4.70 o 
   3  12   5       15.43       14.58      5.36 o 
   4  12   5       25.96       20.78      6.40 o 
   5  12   5       44.49       48.34      5.35 o 
   6  12   5       15.11        8.43      4.14 o 
   7  12   5        1.12        1.95      4.23 o 
   8  12   5        3.46        3.29      2.09 o 
   3  13   5        2.09        5.28      3.46 o 
   4  13   5        0.21       -0.22      1.94 o 
   5  13   5        0.04        1.38      2.77 o 
  -3  -9   6        0.28        1.87      2.81 o 
  -2  -9   6        0.23        4.01      3.20 o 
  -1  -9   6       13.83       13.31      3.00 o 
   0  -9   6        8.47       13.38      3.96 o 
   1  -9   6        4.84        3.78      3.12 o 
  -5  -8   6        0.23       -2.36      2.36 o 
  -4  -8   6        9.22        3.42      2.97 o 
  -3  -8   6       67.31       54.05      5.86 o 
  -2  -8   6       85.82       94.34     10.89 o 
  -1  -8   6        7.32        5.35      3.32 o 
   0  -8   6        0.44        8.98      3.02 o 
   1  -8   6       49.41       71.60      9.29 o 
   2  -8   6       81.59       86.29      9.82 o 
   3  -8   6        4.32        7.39      4.10 o 
  -6  -7   6        6.83       10.72      2.81 o 
  -5  -7   6        2.45        1.65      2.75 o 
  -4  -7   6        7.19       11.33      3.67 o 
  -3  -7   6        0.51        0.09      3.86 o 
  -2  -7   6        0.74        4.07      5.07 o 
  -1  -7   6       17.60       13.87      5.19 o 
   0  -7   6       24.31       24.24      6.87 o 
   1  -7   6        5.39        6.95      2.84 o 
   2  -7   6        2.88        4.74      3.59 o 
   3  -7   6        1.45        4.36      5.01 o 
   4  -7   6       24.44       23.98      4.72 o 
   5  -7   6        3.10        2.53      2.58 o 
  -7  -6   6        1.32       -0.34      2.06 o 
  -6  -6   6        2.48        2.31      2.20 o 
  -5  -6   6        2.65        6.23      2.75 o 
  -4  -6   6       33.55       40.73      6.09 o 
  -3  -6   6       49.06       51.04      6.66 o 
  -2  -6   6        3.67        4.29      6.10 o 
  -1  -6   6       12.92       11.10      5.93 o 
   0  -6   6       50.72       55.44      6.52 o 
   1  -6   6        9.94        8.89      3.03 o 
   2  -6   6        4.38       13.73      4.67 o 
   3  -6   6        1.41        2.66      3.91 o 
   4  -6   6        3.40        3.57      5.42 o 
   5  -6   6       14.80       15.54      6.89 o 
   6  -6   6       11.25        8.15      2.98 o 
   7  -6   6        0.06       -1.67      2.83 o 
  -8  -5   6      100.56       86.03      7.98 o 
  -7  -5   6       51.19       50.88      5.23 o 
  -6  -5   6        7.49       10.57      3.20 o 
  -5  -5   6        8.14        5.21      7.82 o 
  -4  -5   6      105.50      115.04      9.00 o 
  -3  -5   6       72.92       72.89      7.47 o 
  -2  -5   6       65.65       55.61     10.06 o 
  -1  -5   6       29.61       28.09      7.79 o 
   0  -5   6        5.53        2.59      4.29 o 
   1  -5   6      132.29      129.80     14.16 o 
   2  -5   6      157.33      151.93     12.08 o 
   3  -5   6       27.33       29.73      5.73 o 
   4  -5   6        7.75        8.61     12.09 o 
   5  -5   6        8.55        8.03      6.05 o 
   6  -5   6        0.22        2.94      5.56 o 
   7  -5   6       15.23       17.99      6.15 o 
   8  -5   6        1.51       -2.42      2.84 o 
  -8  -4   6       25.41       21.63      5.79 o 
  -7  -4   6        2.63        4.77      3.29 o 
  -6  -4   6       88.66       95.06     10.35 o 
  -5  -4   6       73.98       79.08      7.27 o 
  -4  -4   6        4.19        7.53      3.96 o 
  -3  -4   6        2.60        2.44      4.38 o 
  -2  -4   6       22.57       18.63      6.07 o 
  -1  -4   6       71.78       60.09      7.89 o 
   0  -4   6       10.40       15.26      4.76 o 
   1  -4   6        0.28       -3.95      3.95 o 
   2  -4   6       19.46       23.77      5.37 o 
   3  -4   6       43.06       43.30      5.86 o 
   4  -4   6        9.81       14.59      4.79 o 
   5  -4   6       38.84       41.91      6.58 o 
   6  -4   6        0.17       -7.25      7.25 o 
   7  -4   6        7.59        9.48      3.43 o 
   8  -4   6       47.92       50.84      7.69 o 
  -9  -3   6       97.45      100.75      8.12 o 
  -8  -3   6        8.59        4.13      4.70 o 
  -7  -3   6       38.51       46.00      8.81 o 
  -6  -3   6        2.02       -5.66      7.49 o 
  -5  -3   6       10.52       12.27      3.27 o 
  -4  -3   6       13.32       11.16      3.28 o 
  -3  -3   6      102.66      112.20      6.13 o 
  -2  -3   6      179.57      172.03     11.35 o 
  -1  -3   6       15.38       12.92      4.67 o 
   0  -3   6      129.06      127.32      9.96 o 
   1  -3   6        6.19       13.65      3.47 o 
   2  -3   6        0.51        0.27      2.00 o 
   3  -3   6        5.94        2.27      4.44 o 
   4  -3   6      187.56      190.01     11.01 o 
   5  -3   6      128.03      104.07      8.17 o 
   6  -3   6       88.28       88.89      8.79 o 
   7  -3   6       10.99        9.17      3.93 o 
   8  -3   6       26.71       27.72      4.36 o 
   9  -3   6       20.61       23.74      4.07 o 
  -9  -2   6        0.03        1.34      3.04 o 
  -8  -2   6       23.84       22.22      4.23 o 
  -7  -2   6       93.07       93.20      8.25 o 
  -6  -2   6      254.18      232.81     18.63 o 
  -5  -2   6       76.40       57.38      6.37 o 
  -4  -2   6        1.65        3.11      3.54 o 
  -3  -2   6       36.72       41.67      4.78 o 
  -2  -2   6       13.44       10.73      3.47 o 
  -1  -2   6      247.95      268.86     12.17 o 
   0  -2   6      553.59      588.76     14.57 o 
   1  -2   6        2.11        0.74      5.07 o 
   2  -2   6       89.90       87.32      8.53 o 
   3  -2   6       42.51       47.58      4.85 o 
   4  -2   6       13.98       20.72      5.62 o 
   5  -2   6        1.03        2.32      3.02 o 
   6  -2   6      110.63      106.01      8.11 o 
   7  -2   6      183.22      190.86     11.07 o 
   8  -2   6       44.61       44.02      6.65 o 
   9  -2   6        5.14       -1.87      7.91 o 
  10  -2   6        2.57        5.16      2.67 o 
  -9  -1   6        0.18        6.04      3.30 o 
  -8  -1   6       23.10       26.13      4.55 o 
  -7  -1   6       91.68       83.98      9.65 o 
  -6  -1   6      107.81       97.55      8.84 o 
  -5  -1   6       78.32       74.20     11.02 o 
  -4  -1   6       50.76       60.74      5.35 o 
  -3  -1   6      192.56      209.21      9.23 o 
  -2  -1   6      437.75      469.07     14.38 o 
  -1  -1   6      838.62      854.26     33.73 o 
   0  -1   6       68.81       64.46      7.68 o 
   1  -1   6      710.60      707.88     24.19 o 
   2  -1   6      408.10      408.66     25.69 o 
   3  -1   6      466.01      475.20     47.40 o 
   4  -1   6      393.29      410.42     12.86 o 
   5  -1   6      226.69      243.73     10.88 o 
   6  -1   6        0.20        1.78      3.25 o 
   7  -1   6       14.94       16.24      2.92 o 
   8  -1   6        8.81       10.57      4.08 o 
   9  -1   6       43.14       46.71      5.70 o 
  10  -1   6       33.47       28.10      3.92 o 
  -8   0   6        6.31        3.82      3.02 o 
  -7   0   6        0.92       -0.29      2.95 o 
  -6   0   6      138.51      146.88     10.50 o 
  -5   0   6      692.78      732.65     28.04 o 
  -4   0   6       59.54       43.51      6.76 o 
  -3   0   6       72.37       94.74      6.08 o 
  -2   0   6        0.34        2.95      2.96 o 
  -1   0   6      156.34      155.60     14.65 o 
   0   0   6       38.86       36.87      8.19 o 
   1   0   6     1801.74     1894.05     43.27 o 
   2   0   6     1266.92     1343.64     36.82 o 
   3   0   6        9.54       20.79      7.11 o 
   4   0   6      836.77      795.57     40.17 o 
   5   0   6      346.96      384.65     10.05 o 
   6   0   6      428.26      398.63     11.72 o 
   7   0   6       27.37       26.16      3.10 o 
   8   0   6      127.81      148.81      8.04 o 
   9   0   6       24.39       27.79      3.46 o 
  10   0   6        0.07        0.05      1.94 o 
  11   0   6        1.42        1.47      2.76 o 
  -8   1   6        2.97       -2.04      2.95 o 
  -7   1   6       48.06       44.52      4.65 o 
  -6   1   6      137.80      133.64      7.71 o 
  -5   1   6       19.67       21.59      5.79 o 
  -4   1   6       74.86       70.28      9.37 o 
  -3   1   6      180.97      194.28     11.80 o 
  -2   1   6      187.72      219.00     21.76 o 
  -1   1   6      123.15      111.32      9.72 o 
   0   1   6        1.39        5.56      4.02 o 
   1   1   6      455.81      458.65     17.74 o 
   2   1   6       14.73       17.70      5.93 o 
   3   1   6      381.44      391.58     24.05 o 
   4   1   6      793.05      752.10     59.76 o 
   5   1   6       25.72       24.45      4.91 o 
   6   1   6       95.24      107.44      7.09 o 
   7   1   6       53.83       65.21      6.26 o 
   8   1   6      223.80      228.17      8.06 o 
   9   1   6       31.29       33.56      3.82 o 
  10   1   6       98.76      101.45      5.41 o 
  11   1   6       18.81       25.77      5.49 o 
  -8   2   6        2.69        2.03      2.44 o 
  -7   2   6        9.63       12.59      3.88 o 
  -6   2   6      109.20      117.67      8.38 o 
  -5   2   6       62.17       65.38      6.46 o 
  -4   2   6       89.57       79.98      9.14 o 
  -3   2   6       21.59       26.80      7.23 o 
  -2   2   6        9.25        8.95      9.17 o 
  -1   2   6        0.67        2.24      7.47 o 
   0   2   6      349.11      336.77     16.28 o 
   1   2   6       60.30       61.53      7.37 o 
   2   2   6      127.52      136.83     13.33 o 
   3   2   6       26.31       28.61      6.26 o 
   4   2   6      674.98      592.33     34.09 o 
   5   2   6        0.52        0.27      6.67 o 
   6   2   6        1.42        0.99      3.50 o 
   7   2   6        1.70        1.15      2.51 o 
   8   2   6      281.85      240.48     12.40 o 
   9   2   6      163.73      172.72      7.38 o 
  10   2   6       11.71       11.35      2.88 o 
  11   2   6        5.46       86.64     65.14 o 
  -8   3   6        1.28        2.35      2.42 o 
  -7   3   6       18.10       24.23      4.77 o 
  -6   3   6        9.66        7.77      5.74 o 
  -5   3   6        7.74        0.69      4.21 o 
  -4   3   6      227.05      229.24     11.32 o 
  -3   3   6      207.54      198.92      9.17 o 
  -2   3   6       29.05       33.18      4.54 o 
  -1   3   6     1068.27     1067.73     30.89 o 
   0   3   6      171.20      178.39     12.52 o 
   1   3   6      475.80      461.43     18.97 o 
   2   3   6       93.05       82.92      8.31 o 
   3   3   6       84.57      107.19      7.64 o 
   4   3   6       95.87      113.10     11.12 o 
   5   3   6       15.87        1.38     10.99 o 
   6   3   6        4.96        3.54      2.62 o 
   7   3   6       24.59       25.87      3.38 o 
   8   3   6        0.19        9.53      2.87 o 
   9   3   6       91.32      101.57      5.91 o 
  10   3   6       10.53       14.03      2.56 o 
  11   3   6       11.40       98.70     63.46 o 
  12   3   6        6.24        1.12      3.22 o 
  -8   4   6        5.38        3.23      3.01 o 
  -7   4   6        1.09       -1.04      4.33 o 
  -6   4   6        6.01       10.34      5.52 o 
  -5   4   6        0.88        2.38      5.40 o 
  -4   4   6       26.85       29.01      5.75 o 
  -3   4   6        0.09        5.00      6.99 o 
  -2   4   6       69.02       74.21      6.80 o 
  -1   4   6      159.95      174.24     10.00 o 
   0   4   6      842.28      847.08     27.91 o 
   1   4   6        0.96        1.30      4.34 o 
   2   4   6       44.18       68.81      7.94 o 
   3   4   6      707.87      763.97     22.17 o 
   4   4   6        0.29        9.14      3.79 o 
   5   4   6       19.61       19.34      4.41 o 
   6   4   6        1.09       13.09      7.72 o 
   7   4   6       61.31       59.31      8.25 o 
   8   4   6       36.05       39.27      4.66 o 
   9   4   6        0.00       -3.09      3.09 o 
  10   4   6        0.40        1.43      2.73 o 
  11   4   6       46.96       47.93      5.75 o 
  12   4   6       35.33       44.43      6.60 o 
  -7   5   6       10.35        8.61      4.42 o 
  -6   5   6       30.10       34.71      7.73 o 
  -5   5   6       34.59       34.33      5.87 o 
  -4   5   6        4.84        4.81      3.86 o 
  -3   5   6      238.20      230.64     11.33 o 
  -2   5   6        4.93        1.91     10.35 o 
  -1   5   6      249.46      261.82     12.45 o 
   0   5   6        0.17       -1.53      5.33 o 
   1   5   6      461.44      516.92     22.07 o 
   2   5   6      416.90      476.33     23.12 o 
   3   5   6      299.49      368.03     26.80 o 
   4   5   6       16.31        5.95      6.73 o 
   5   5   6      184.51      207.48     11.34 o 
   6   5   6       17.14       10.97      4.89 o 
   7   5   6      130.38      122.95      7.58 o 
   8   5   6       62.08       74.20      7.11 o 
   9   5   6      237.42      248.67     12.75 o 
  10   5   6        0.38        0.35      3.33 o 
  11   5   6       31.22       29.30      4.86 o 
  12   5   6       57.60       59.93      9.40 o 
  -7   6   6        6.02        9.12      2.29 o 
  -6   6   6        4.08        6.26      4.67 o 
  -5   6   6       25.81       26.74      5.10 o 
  -4   6   6       21.36       28.57      6.37 o 
  -3   6   6      233.15      251.80     19.61 o 
  -2   6   6        4.05        5.61      3.75 o 
  -1   6   6      113.93      110.71      6.76 o 
   0   6   6      105.15      105.64      6.45 o 
   1   6   6        2.57        0.99      2.87 o 
   2   6   6       15.04       11.65      4.43 o 
   3   6   6      546.00      551.93     23.46 o 
   4   6   6      120.05      121.52      9.48 o 
   5   6   6       59.06       57.55      8.31 o 
   6   6   6        0.28       -4.12      6.22 o 
   7   6   6       11.10        6.95      3.49 o 
   8   6   6        1.08        2.31      4.29 o 
   9   6   6       28.94       31.19      5.39 o 
  10   6   6        2.17        6.53      7.21 o 
  11   6   6       30.11       29.27      7.10 o 
  12   6   6        3.91        3.14      8.77 o 
  -6   7   6        8.03        3.23      3.30 o 
  -5   7   6       34.03       32.19     10.96 o 
  -4   7   6       19.69       20.69      4.74 o 
  -3   7   6       11.35       13.35      5.03 o 
  -2   7   6      274.68      315.76     22.16 o 
  -1   7   6        0.69       -0.74      2.82 o 
   0   7   6       35.36       30.12      4.62 o 
   1   7   6      226.08      255.94     11.10 o 
   2   7   6      799.98      757.58     18.24 o 
   3   7   6      535.58      551.60     29.62 o 
   4   7   6        0.13       -2.26      3.47 o 
   5   7   6       38.66       44.75      4.51 o 
   6   7   6      157.77      150.41      8.26 o 
   7   7   6      345.94      356.62     18.28 o 
   8   7   6       23.35       16.21      4.35 o 
   9   7   6        4.26        4.80      3.61 o 
  10   7   6       11.87       11.94      3.91 o 
  11   7   6        9.45       10.01      3.38 o 
  12   7   6       10.27        7.47      6.17 o 
  -5   8   6        0.42        0.78      3.21 o 
  -4   8   6        2.67        5.21      3.20 o 
  -3   8   6       13.49       24.35      5.92 o 
  -2   8   6      118.38      115.47      9.30 o 
  -1   8   6       68.46       59.76      6.90 o 
   0   8   6       67.16       83.88      7.02 o 
   1   8   6       80.91       70.97      7.04 o 
   2   8   6       21.44       24.73      8.17 o 
   3   8   6      171.89      182.51     11.76 o 
   4   8   6      243.81      229.78     14.83 o 
   5   8   6      797.76      802.72     18.51 o 
   6   8   6        0.47        4.36      3.19 o 
   7   8   6        0.74       -1.64      3.32 o 
   8   8   6       26.85       31.18      5.61 o 
   9   8   6      159.52      149.33      9.93 o 
  10   8   6       11.10       10.53      2.73 o 
  11   8   6       24.29       22.29      8.63 o 
  -4   9   6        6.35        6.03      2.55 o 
  -3   9   6       14.50        9.88      3.58 o 
  -2   9   6       19.78       23.90      5.20 o 
  -1   9   6       10.88        8.72      2.92 o 
   0   9   6       17.32       18.75      4.70 o 
   1   9   6      137.21      119.55      9.40 o 
   2   9   6      122.67      130.50      9.38 o 
   3   9   6      325.34      306.24     21.13 o 
   4   9   6       92.13      101.27     12.98 o 
   5   9   6      169.82      187.02     16.46 o 
   6   9   6        1.57        4.63      3.08 o 
   7   9   6      142.57      142.20      9.23 o 
   8   9   6        8.47       10.21      4.12 o 
   9   9   6       31.17       37.54      5.39 o 
  10   9   6       30.46       30.87      8.55 o 
  11   9   6        0.92        6.98      3.72 o 
  -3  10   6       19.46       15.12      4.71 o 
  -2  10   6       24.49       30.98      4.25 o 
  -1  10   6       34.09       32.90      3.93 o 
   0  10   6       17.29       16.33      3.53 o 
   1  10   6        0.33       -1.76      3.77 o 
   2  10   6       29.24       33.76      6.02 o 
   3  10   6       20.79       29.08      9.19 o 
   4  10   6       50.95       48.08     10.16 o 
   5  10   6      223.61      254.90     12.95 o 
   6  10   6      139.19      139.42      9.71 o 
   7  10   6       20.18       15.30      6.69 o 
   8  10   6       36.61       38.20      7.56 o 
   9  10   6       19.46       23.43      4.30 o 
  10  10   6        8.72        7.20      3.79 o 
  -2  11   6        2.57        3.61      2.99 o 
  -1  11   6        0.84        0.61      3.76 o 
   0  11   6        6.50       11.56      3.48 o 
   1  11   6       10.90        6.83      8.55 o 
   2  11   6       12.72       12.11      5.70 o 
   3  11   6        5.57        4.18      5.60 o 
   4  11   6        3.36        2.30      4.69 o 
   5  11   6       11.02       22.42      4.75 o 
   6  11   6        0.62        2.85      3.32 o 
   7  11   6        4.38        6.13      6.97 o 
   8  11   6        4.15        5.45      3.03 o 
   9  11   6       41.11       41.74      4.27 o 
   1  12   6        0.35        0.35      2.93 o 
   2  12   6        1.23       -2.72      4.17 o 
   3  12   6        1.19        1.34      4.39 o 
   4  12   6       19.18       18.30      4.05 o 
   5  12   6       81.37       81.71      6.44 o 
   6  12   6       17.27       18.22      3.69 o 
   7  12   6        0.97        6.85      3.85 o 
   8  12   6       18.34       14.54      2.85 o 
   3  13   6        4.26       -2.87      2.87 o 
   4  13   6        2.15        5.22      3.35 o 
   6  13   6        6.00        9.73      3.55 o 
  -4  -8   7       13.95       11.53      3.89 o 
  -3  -8   7       16.41       17.12      5.60 o 
  -2  -8   7       34.98       23.36      5.64 o 
  -1  -8   7        0.03        2.57      2.42 o 
   0  -8   7       13.70       12.85      4.39 o 
   1  -8   7       42.82       45.79      6.43 o 
   2  -8   7       23.81       20.22      4.68 o 
  -5  -7   7        7.33        7.92      4.22 o 
  -4  -7   7        0.90        1.36      2.61 o 
  -3  -7   7       11.71       14.54      3.85 o 
  -2  -7   7       50.88       51.54      5.72 o 
  -1  -7   7        0.12        2.35      3.39 o 
   0  -7   7        6.58        9.30      5.25 o 
   1  -7   7        0.02        1.39      3.64 o 
   3  -7   7        2.03        4.63      3.12 o 
   4  -7   7       16.18       13.33      3.26 o 
  -6  -6   7        0.38        5.97      4.41 o 
  -5  -6   7       13.63       11.68      2.47 o 
  -4  -6   7        2.84        4.71      3.30 o 
  -3  -6   7        0.02       -3.36      3.36 o 
  -2  -6   7        6.08        8.75      4.05 o 
  -1  -6   7       29.00       17.64      6.52 o 
   0  -6   7        1.15       10.30      3.97 o 
   1  -6   7       41.20       52.84      4.93 o 
   2  -6   7       60.83       68.96      6.82 o 
   3  -6   7        8.40        6.70      3.78 o 
   4  -6   7        1.41       -3.34      5.45 o 
   5  -6   7        0.01       -0.36      4.45 o 
   6  -6   7        5.68        6.27      3.87 o 
  -7  -5   7       13.33       14.04      4.25 o 
  -6  -5   7        2.21       -3.70      5.24 o 
  -5  -5   7        9.79       12.17      5.41 o 
  -4  -5   7       32.86       35.89      5.31 o 
  -3  -5   7      130.81      120.27      8.76 o 
  -2  -5   7       19.80       19.14      7.70 o 
  -1  -5   7        1.74       -0.42      5.82 o 
   0  -5   7        8.35        8.77      6.15 o 
   1  -5   7       10.02       17.61      3.60 o 
   2  -5   7        8.89        7.27      2.97 o 
   3  -5   7       44.24       45.22      6.47 o 
   4  -5   7      135.34      142.61     12.17 o 
   5  -5   7       56.52       86.77     11.65 o 
   6  -5   7        1.76        1.88      5.42 o 
   7  -5   7       20.54       13.10      4.78 o 
  -8  -4   7        2.38       -2.45      2.76 o 
  -7  -4   7       35.48       33.60      6.76 o 
  -6  -4   7       38.40       42.12      8.26 o 
  -5  -4   7       18.68       15.94      6.21 o 
  -4  -4   7        0.20       -2.70      5.81 o 
  -3  -4   7        8.30       10.04      6.54 o 
  -2  -4   7       52.68       60.09     10.42 o 
  -1  -4   7       12.46       10.84      8.84 o 
   0  -4   7       67.58       73.09      9.55 o 
   1  -4   7      207.34      228.10     16.98 o 
   2  -4   7        0.36        1.64      3.37 o 
   3  -4   7        3.77        6.55      4.32 o 
   4  -4   7       51.73       57.72      7.48 o 
   5  -4   7       24.93       20.61      5.62 o 
   6  -4   7       12.15       12.59      6.08 o 
   7  -4   7        2.48        3.85      5.22 o 
   8  -4   7        0.41       -3.84      3.84 o 
  -8  -3   7        6.90        8.78      3.99 o 
  -7  -3   7       39.43       37.52      7.46 o 
  -6  -3   7       13.37       10.01      5.70 o 
  -5  -3   7       41.20       42.97      7.79 o 
  -4  -3   7      101.39       95.59     11.65 o 
  -3  -3   7      148.50      143.56     14.51 o 
  -2  -3   7       19.12       15.94      5.60 o 
  -1  -3   7       10.94       17.92      8.04 o 
   0  -3   7        4.01        6.76      7.03 o 
   1  -3   7      145.02      150.98     12.42 o 
   2  -3   7       52.88       53.26      5.68 o 
   3  -3   7      607.59      592.76     24.52 o 
   4  -3   7       63.43       81.60      7.91 o 
   5  -3   7      125.82      119.10     10.02 o 
   6  -3   7       10.31        2.96      4.35 o 
   7  -3   7       37.27       35.82      8.51 o 
   8  -3   7       53.35       70.05      9.49 o 
   9  -3   7        8.76        5.41      3.73 o 
  -8  -2   7        2.12        1.23      3.59 o 
  -7  -2   7       83.66       93.88      7.62 o 
  -6  -2   7       32.90       26.72      5.49 o 
  -5  -2   7       14.27       12.33      4.34 o 
  -4  -2   7        1.80        3.74      3.76 o 
  -3  -2   7        0.59        9.27      3.48 o 
  -2  -2   7      215.06      201.55      9.89 o 
  -1  -2   7      221.84      227.17     10.24 o 
   0  -2   7      168.48      173.24      9.58 o 
   1  -2   7       22.82       17.29      5.72 o 
   2  -2   7        3.56        7.12      3.37 o 
   3  -2   7       71.93       70.42      6.74 o 
   4  -2   7       17.25       17.24      3.97 o 
   5  -2   7      110.78       96.15      7.95 o 
   6  -2   7      149.71      146.49     10.73 o 
   7  -2   7       14.19        9.61      6.45 o 
   8  -2   7        0.51        0.42      5.53 o 
   9  -2   7        2.18        6.63      4.66 o 
  -8  -1   7        0.83        3.28      3.88 o 
  -7  -1   7        4.79        5.26      3.33 o 
  -6  -1   7        4.99        3.19      3.97 o 
  -5  -1   7        6.49       10.77      6.76 o 
  -4  -1   7       94.98       86.48      7.48 o 
  -3  -1   7       43.82       40.79      4.95 o 
  -2  -1   7       83.00       84.44      6.49 o 
  -1  -1   7      320.35      315.18      9.75 o 
   0  -1   7      151.18      169.15      7.32 o 
   1  -1   7       14.58       18.79      3.37 o 
   2  -1   7       35.31       34.79      7.90 o 
   3  -1   7       83.36       77.23      5.13 o 
   4  -1   7       57.10       56.60      6.88 o 
   5  -1   7        0.09        0.92      2.87 o 
   6  -1   7        1.00        0.21      4.50 o 
   7  -1   7       19.47       13.54      4.55 o 
   8  -1   7      173.50      172.39     16.02 o 
   9  -1   7       10.35        4.28      4.58 o 
  10  -1   7        2.18        0.02      3.22 o 
  -8   0   7        1.36        5.87      2.33 o 
  -7   0   7        2.71        2.95      3.02 o 
  -6   0   7       14.97       17.35      4.64 o 
  -5   0   7      195.04      181.34     17.00 o 
  -4   0   7       13.41        4.15      4.82 o 
  -3   0   7       85.83       92.38      7.04 o 
  -2   0   7      179.91      203.06      9.77 o 
  -1   0   7      316.99      318.98      9.68 o 
   0   0   7      124.32      139.75      7.80 o 
   1   0   7      523.70      531.53     13.60 o 
   2   0   7        1.89        5.62      3.19 o 
   3   0   7        0.21       -3.26      3.26 o 
   4   0   7        0.61        5.55      3.53 o 
   5   0   7      120.89      121.45     10.49 o 
   6   0   7      356.39      339.65     13.27 o 
   7   0   7       70.59       57.50      6.75 o 
   8   0   7        0.15        6.71      7.98 o 
   9   0   7        0.81        3.66      4.59 o 
  10   0   7       66.68       62.03      8.31 o 
  -8   1   7        0.03        5.35      3.04 o 
  -7   1   7       29.00       30.72      4.48 o 
  -6   1   7       11.12        8.97      4.02 o 
  -5   1   7        8.79        8.98      5.50 o 
  -4   1   7       28.84       24.45      6.95 o 
  -3   1   7      190.56      183.46      9.86 o 
  -2   1   7      484.41      487.29     14.60 o 
  -1   1   7      498.95      508.17     14.10 o 
   0   1   7      132.53      151.56     11.21 o 
   1   1   7      250.44      238.99     17.45 o 
   2   1   7        3.32       13.25      8.69 o 
   3   1   7        4.74       -6.74      6.74 o 
   4   1   7      106.32      114.31      9.06 o 
   5   1   7        8.17        1.30      6.87 o 
   6   1   7        0.19        0.04      2.59 o 
   7   1   7        0.40       -2.27      5.15 o 
   8   1   7       79.28      148.21     65.73 o 
   9   1   7       78.77       74.58      5.65 o 
  10   1   7       33.77       37.98      5.10 o 
  -8   2   7       14.26       13.67      3.71 o 
  -7   2   7        2.76        2.09      2.69 o 
  -6   2   7        0.66       -3.65      3.65 o 
  -5   2   7        6.96        8.70      3.76 o 
  -4   2   7      154.44      124.78     16.40 o 
  -3   2   7       18.23       18.14      3.61 o 
  -2   2   7        0.29        9.55      7.56 o 
  -1   2   7      107.20      120.08     10.67 o 
   0   2   7       68.65       47.86      8.23 o 
   1   2   7      179.43      161.80     13.45 o 
   2   2   7        1.42        4.53      4.13 o 
   3   2   7      301.83      294.94     18.60 o 
   4   2   7       31.81       37.05      4.96 o 
   5   2   7        0.27        3.38      4.10 o 
   6   2   7      225.19      241.18     14.54 o 
   7   2   7      223.54      214.81     14.53 o 
   8   2   7        4.53       26.60     29.84 o 
   9   2   7       17.42       13.81      4.92 o 
  10   2   7       18.79       30.42      3.94 o 
  11   2   7       17.53       18.18      5.23 o 
  -7   3   7        0.56        1.17      2.81 o 
  -6   3   7       15.87       13.61      4.14 o 
  -5   3   7       10.92       19.93      6.55 o 
  -4   3   7       67.96       75.98     10.50 o 
  -3   3   7       60.00       44.90      6.71 o 
  -2   3   7        1.51       -1.28      3.21 o 
  -1   3   7        0.22        1.66      3.19 o 
   0   3   7        1.88       -2.87      2.87 o 
   1   3   7      587.40      582.52     30.34 o 
   2   3   7       21.65       26.17      5.53 o 
   3   3   7      237.66      238.59     16.91 o 
   4   3   7      346.51      371.52     20.91 o 
   5   3   7       68.89       83.15      8.18 o 
   6   3   7       22.24       21.64      6.31 o 
   7   3   7       43.36       44.19     10.28 o 
   8   3   7       86.31       73.57     10.36 o 
   9   3   7      197.10      297.31    107.81 o 
  10   3   7       25.05       21.72      4.46 o 
  11   3   7        0.14       -2.88      7.95 o 
  12   3   7        9.01        8.15      3.29 o 
  -7   4   7       15.84       14.93      3.17 o 
  -6   4   7        0.12       -0.80      4.68 o 
  -5   4   7       19.25       17.19      6.71 o 
  -4   4   7        0.38       -1.31      4.44 o 
  -3   4   7        5.33        7.32      3.22 o 
  -2   4   7       57.94       54.64      5.32 o 
  -1   4   7        2.04        2.04      4.54 o 
   0   4   7       15.41       18.00      3.22 o 
   1   4   7      184.86      190.30     14.42 o 
   2   4   7       43.72       42.44      6.74 o 
   3   4   7        0.74        1.95      2.62 o 
   4   4   7       59.60       56.33      9.12 o 
   5   4   7      155.69      151.85     10.63 o 
   6   4   7      102.23      110.56      9.72 o 
   7   4   7       56.15       64.36      8.12 o 
   8   4   7       39.06       28.18     13.36 o 
   9   4   7       62.10       67.58     10.84 o 
  10   4   7        3.12        2.59      3.18 o 
  11   4   7       13.15        8.46      2.98 o 
  12   4   7       69.40       72.22      7.44 o 
  -7   5   7        5.69       -0.10      1.74 o 
  -6   5   7       62.74       59.23      8.43 o 
  -5   5   7       23.15       16.27      6.61 o 
  -4   5   7        6.09       -0.20      5.51 o 
  -3   5   7        6.94       10.42      5.01 o 
  -2   5   7        0.64      -10.52     10.52 o 
  -1   5   7        0.44       -2.00      5.39 o 
   0   5   7       54.95       47.65      4.74 o 
   1   5   7        4.70        4.32      3.78 o 
   2   5   7      487.93      509.10     12.80 o 
   3   5   7       25.83       34.17      7.27 o 
   4   5   7        3.79        4.89      3.41 o 
   5   5   7        8.95        8.61      3.33 o 
   6   5   7       40.03       42.01      7.30 o 
   7   5   7      316.73      307.12     18.49 o 
   8   5   7      330.50      359.66     22.86 o 
   9   5   7       55.72       62.56      6.67 o 
  10   5   7        0.37        1.34      4.38 o 
  11   5   7       21.06       28.26      3.22 o 
  12   5   7       51.55       53.69      6.71 o 
  -6   6   7        0.53        3.00      3.26 o 
  -5   6   7       24.14       27.63      6.51 o 
  -4   6   7       30.40       28.70      5.53 o 
  -3   6   7       48.64       44.81      6.65 o 
  -2   6   7       16.92       21.30      6.96 o 
  -1   6   7       25.60       22.19      4.16 o 
   0   6   7        0.93        1.28      3.44 o 
   1   6   7        9.35       11.66      3.29 o 
   2   6   7       10.67       12.07      4.95 o 
   3   6   7      247.52      234.02     13.59 o 
   4   6   7      302.28      322.66     15.70 o 
   5   6   7      283.65      279.72     14.49 o 
   6   6   7        7.99       12.47      5.11 o 
   7   6   7       96.45       77.12      8.59 o 
   8   6   7       41.70       38.93      5.55 o 
   9   6   7      149.79      150.85      9.84 o 
  10   6   7        3.50        7.83      3.57 o 
  11   6   7       28.34       24.41      3.16 o 
  12   6   7       11.77       16.91      4.39 o 
  -5   7   7       13.04       11.99      5.26 o 
  -4   7   7        0.04        2.47      3.65 o 
  -3   7   7       22.98       17.81      4.79 o 
  -2   7   7       13.03       11.77      6.58 o 
  -1   7   7       28.61       32.79      8.67 o 
   0   7   7       79.07       78.35      6.45 o 
   1   7   7       99.27      106.65      7.44 o 
   2   7   7      140.85      161.55      8.63 o 
   3   7   7       31.23       47.95     12.09 o 
   4   7   7       65.45       54.69      7.51 o 
   5   7   7      314.38      291.36     15.63 o 
   6   7   7      108.32      109.81     10.30 o 
   7   7   7      331.43      357.64     17.26 o 
   8   7   7       22.49       26.09      5.80 o 
   9   7   7        8.29        4.42      3.45 o 
  10   7   7        3.03       -1.50      4.31 o 
  11   7   7       28.99       31.43      3.31 o 
  12   7   7        0.87        1.34      2.25 o 
  -5   8   7        4.25        4.89      3.10 o 
  -4   8   7       17.62       16.54      5.20 o 
  -3   8   7       22.53       24.34      5.20 o 
  -2   8   7       99.39       95.86      8.90 o 
  -1   8   7       63.25       65.13      8.23 o 
   0   8   7        0.06       -2.68      5.58 o 
   1   8   7       51.64       64.70      7.17 o 
   2   8   7      105.97      111.19      8.05 o 
   3   8   7      415.50      448.02     20.34 o 
   4   8   7      174.59      150.89     11.13 o 
   5   8   7       44.08       49.23      7.68 o 
   6   8   7       32.50       35.56      5.22 o 
   7   8   7       84.52       89.50      7.96 o 
   8   8   7       91.28       88.68     10.13 o 
   9   8   7      115.51      112.85      8.47 o 
  10   8   7       11.84        9.18      3.55 o 
  11   8   7        0.32        2.78      2.22 o 
  -4   9   7        0.89       -2.62      2.62 o 
  -3   9   7       11.11       14.84      3.76 o 
  -2   9   7        1.75       -1.30      3.89 o 
  -1   9   7        0.16        6.15      4.17 o 
   0   9   7        8.00        9.34      4.19 o 
   1   9   7      167.61      162.68     10.71 o 
   2   9   7       24.04       39.02      9.15 o 
   3   9   7        5.81        4.34      5.73 o 
   4   9   7        0.08       -3.03      5.92 o 
   5   9   7       85.80       92.74      9.80 o 
   6   9   7        4.13        4.34      3.60 o 
   7   9   7       37.83       25.90      4.76 o 
   8   9   7       22.86       27.43      8.43 o 
   9   9   7        3.21        3.17      2.76 o 
  10   9   7        2.47        0.78      4.22 o 
  -2  10   7       26.50       24.88      3.84 o 
  -1  10   7        4.56        0.31      3.01 o 
   0  10   7        0.63       -1.88      2.58 o 
   1  10   7       44.61       47.81      5.99 o 
   2  10   7        1.29        8.27      3.59 o 
   3  10   7        1.75       -0.20      5.69 o 
   4  10   7        2.94        8.89      7.01 o 
   5  10   7       47.87       48.82      6.09 o 
   6  10   7       71.55       60.51      7.38 o 
   7  10   7        7.67       13.07      4.08 o 
   8  10   7        0.77       -3.52      3.52 o 
   9  10   7       52.59       54.99      5.56 o 
  10  10   7       34.66       28.81      3.53 o 
  -1  11   7        0.17        3.32      3.18 o 
   0  11   7        4.86        5.81      2.02 o 
   1  11   7        6.12        7.43      2.34 o 
   2  11   7        0.72       -0.20      5.07 o 
   3  11   7       23.72       25.41      7.61 o 
   4  11   7        1.40        0.95      3.36 o 
   5  11   7        1.48       -1.91      3.11 o 
   6  11   7        2.79        7.42      3.46 o 
   7  11   7        2.28        5.05      3.83 o 
   8  11   7        4.11        0.99      3.69 o 
   9  11   7       22.23       20.29      3.06 o 
   1  12   7        0.15        1.09      2.69 o 
   2  12   7        0.29       -4.43      4.43 o 
   3  12   7        0.08        0.50      4.68 o 
   4  12   7        1.18        3.11      2.66 o 
   5  12   7        4.11        2.99      2.78 o 
   6  12   7       13.23       11.15      6.28 o 
   7  12   7        4.25       -3.50      3.50 o 
   8  12   7        1.30        3.66      3.20 o 
  -4  -7   8        8.71        4.90      3.06 o 
  -3  -7   8       22.16       25.01      5.45 o 
  -2  -7   8       24.91       21.89      5.29 o 
  -1  -7   8        3.23        6.86      4.05 o 
   0  -7   8        4.09        3.75      1.96 o 
   1  -7   8       18.79       16.98      4.68 o 
   2  -7   8       31.94       35.56      5.69 o 
   3  -7   8        7.14       13.09      4.05 o 
  -5  -6   8        6.47        3.76      2.78 o 
  -4  -6   8       10.39        4.91      3.87 o 
  -3  -6   8        1.19        7.11      5.08 o 
  -2  -6   8        0.03        2.13      4.77 o 
  -1  -6   8        0.66        1.96      4.41 o 
   0  -6   8        6.61        7.30      3.31 o 
   1  -6   8        8.39        8.72      2.99 o 
   2  -6   8       11.85       17.97      5.19 o 
   3  -6   8        1.67        4.81      3.62 o 
   4  -6   8        1.34        9.52      4.34 o 
   5  -6   8        2.46       -1.39      3.70 o 
  -6  -5   8        0.00       -0.46      2.59 o 
  -5  -5   8       13.33       15.66      3.38 o 
  -4  -5   8        2.09        6.57      5.35 o 
  -3  -5   8       24.19       37.85      8.53 o 
  -2  -5   8        5.93        3.44      5.24 o 
  -1  -5   8        0.73        0.63      5.43 o 
   0  -5   8        2.09        0.08      5.23 o 
   1  -5   8        2.14        4.81      3.85 o 
   2  -5   8        7.74        6.17      3.23 o 
   3  -5   8        0.53        4.11      3.93 o 
   4  -5   8       15.96       13.89      2.93 o 
   5  -5   8       46.98       48.41      8.14 o 
   6  -5   8       41.14       34.65      6.53 o 
  -6  -4   8        1.15        0.71      3.42 o 
  -5  -4   8        1.36        4.37      4.16 o 
  -4  -4   8        0.05        4.16      5.26 o 
  -3  -4   8        7.73       13.32      6.44 o 
  -2  -4   8       38.73       48.80      9.67 o 
  -1  -4   8        0.64       -6.43      6.43 o 
   0  -4   8       22.97       26.61      7.59 o 
   1  -4   8       23.79       18.16      5.89 o 
   2  -4   8        0.02        1.92      6.81 o 
   3  -4   8       47.44       49.25      6.80 o 
   4  -4   8       11.83        6.34      4.51 o 
   5  -4   8        0.09       -2.10      4.50 o 
   6  -4   8       36.00       35.22      7.93 o 
   7  -4   8       12.24        5.96      4.94 o 
  -7  -3   8        0.82        1.51      3.16 o 
  -6  -3   8        3.84        2.78      4.20 o 
  -5  -3   8        4.82       13.21      5.08 o 
  -4  -3   8        2.53        3.14      4.88 o 
  -3  -3   8        0.22        4.21      5.61 o 
  -2  -3   8        1.70        1.27      5.47 o 
  -1  -3   8       93.53       90.55     12.44 o 
   0  -3   8       23.76       18.88      7.20 o 
   1  -3   8        1.60       15.62      6.35 o 
   2  -3   8       58.09       53.95      6.10 o 
   3  -3   8        1.16       -1.32      4.31 o 
   4  -3   8       12.46       17.17      4.69 o 
   5  -3   8      195.80      213.52     12.87 o 
   6  -3   8       51.50       59.25      7.33 o 
   7  -3   8       15.85       13.72      6.34 o 
   8  -3   8       91.04       87.89      9.56 o 
  -7  -2   8        0.28       -0.88      3.43 o 
  -6  -2   8        7.56        5.28      4.23 o 
  -5  -2   8        9.87        7.05      4.76 o 
  -4  -2   8        0.00       -3.08      4.79 o 
  -3  -2   8        2.07        4.80      3.66 o 
  -2  -2   8       37.07       37.79      6.01 o 
  -1  -2   8      278.04      294.28     18.58 o 
   0  -2   8        0.85        0.76      4.56 o 
   1  -2   8       92.49       84.27      7.65 o 
   2  -2   8       43.12       56.92      6.44 o 
   3  -2   8        6.49        4.39      2.52 o 
   4  -2   8       56.05       61.70      7.15 o 
   5  -2   8      158.26      151.91     10.96 o 
   6  -2   8       89.88       90.77      8.86 o 
   7  -2   8        8.33       11.66      4.51 o 
   8  -2   8       19.84       21.62      7.03 o 
   9  -2   8       17.64       11.27      4.39 o 
  -7  -1   8       15.96       17.14      5.16 o 
  -6  -1   8       17.36        9.55      3.67 o 
  -5  -1   8       12.05        8.89      6.54 o 
  -4  -1   8        9.08        5.61      3.94 o 
  -3  -1   8        0.21       -0.70      3.43 o 
  -2  -1   8        6.67        8.52      3.92 o 
  -1  -1   8        3.09        5.78      3.21 o 
   0  -1   8        6.54       10.45      3.66 o 
   1  -1   8      285.50      259.80     12.46 o 
   2  -1   8       45.28       50.78      5.48 o 
   3  -1   8       20.61       19.85      3.50 o 
   4  -1   8        6.86        8.01      3.61 o 
   5  -1   8        0.33       -0.10      2.77 o 
   6  -1   8        0.37        1.94      4.06 o 
   7  -1   8        1.00       -4.26      4.38 o 
   8  -1   8      132.84      150.57     14.79 o 
   9  -1   8        0.14        3.06      4.84 o 
  10  -1   8        0.33        0.30      2.78 o 
  -7   0   8       16.54        9.69      2.88 o 
  -6   0   8       48.73       45.66      5.78 o 
  -5   0   8       44.76       45.88      9.19 o 
  -4   0   8       67.60       67.09      8.69 o 
  -3   0   8      210.28      221.68     12.27 o 
  -2   0   8      120.79      127.47      9.35 o 
  -1   0   8      128.07      115.51      6.60 o 
   0   0   8      199.88      200.81      8.27 o 
   1   0   8        1.66        2.58      2.94 o 
   2   0   8      117.76      114.67      7.52 o 
   3   0   8       26.77       25.43      3.35 o 
   4   0   8      145.90      156.95      9.23 o 
   5   0   8       18.15        1.70      6.47 o 
   6   0   8        0.65        2.70      2.71 o 
   7   0   8       35.78       24.81      5.09 o 
   8   0   8       18.61       24.14      7.90 o 
   9   0   8        5.40        9.74      6.05 o 
  10   0   8       35.51       28.00      6.01 o 
  -7   1   8       17.81       22.72      5.07 o 
  -6   1   8       55.42       53.38      7.63 o 
  -5   1   8       97.01      102.34      8.50 o 
  -4   1   8       24.99       24.56      7.48 o 
  -3   1   8       24.91        6.09      4.39 o 
  -2   1   8       42.61       37.72      5.71 o 
  -1   1   8       81.14       70.10      6.67 o 
   0   1   8      144.63      142.34      6.83 o 
   1   1   8      241.30      235.03     13.44 o 
   2   1   8      415.15      392.18     15.53 o 
   3   1   8        0.23       -0.94      2.54 o 
   4   1   8      198.51      200.16      9.16 o 
   5   1   8      100.21      103.21     14.52 o 
   6   1   8      114.07      121.62      8.22 o 
   7   1   8       10.66        2.60      3.29 o 
   8   1   8       19.67       14.64      7.34 o 
   9   1   8       83.17       83.33      7.41 o 
  10   1   8        0.78       -2.38      3.04 o 
  -7   2   8        0.93        6.79      4.08 o 
  -6   2   8        8.27        2.67      4.55 o 
  -5   2   8        7.72       12.18      3.84 o 
  -4   2   8       43.73       46.73      9.31 o 
  -3   2   8      247.62      251.87     11.89 o 
  -2   2   8       77.62       71.59      7.61 o 
  -1   2   8        1.37        8.08      3.53 o 
   0   2   8        0.82       -1.71      2.07 o 
   1   2   8       13.83        6.33      3.31 o 
   2   2   8       24.01       20.85      5.11 o 
   3   2   8       11.92       15.63      3.24 o 
   4   2   8       79.11       99.94      7.17 o 
   5   2   8        1.17        2.64      3.83 o 
   6   2   8       26.92       21.82      5.66 o 
   7   2   8        3.18        6.56     13.76 o 
   8   2   8       10.23        8.31      5.91 o 
   9   2   8        1.08       -0.73      5.45 o 
  10   2   8       10.73       12.44      3.87 o 
  11   2   8       27.39       21.32      3.23 o 
  -7   3   8        1.90       -3.22      3.43 o 
  -6   3   8       81.18       86.46      7.98 o 
  -5   3   8       64.57       57.97      6.35 o 
  -4   3   8        1.60       12.75      4.98 o 
  -3   3   8        0.63       -5.18      5.18 o 
  -2   3   8        0.18        1.07      8.00 o 
  -1   3   8        5.41        0.58      4.12 o 
   0   3   8        7.32        5.14      3.04 o 
   1   3   8      306.93      306.95     13.02 o 
   2   3   8      159.42      173.15     11.98 o 
   3   3   8       43.16       38.62      4.33 o 
   4   3   8       27.70       30.47      3.74 o 
   5   3   8        2.21        3.37      5.21 o 
   6   3   8        0.58       -5.70      9.03 o 
   7   3   8        4.97        7.26      4.75 o 
   8   3   8       53.60       56.51     10.61 o 
   9   3   8       24.94       29.85      8.44 o 
  10   3   8       68.17       62.42      6.94 o 
  11   3   8        0.72        1.71      2.44 o 
  -6   4   8        0.08        0.03      2.47 o 
  -5   4   8       20.86       19.23      5.51 o 
  -4   4   8        1.00        1.99      4.41 o 
  -3   4   8      228.81      227.46     17.02 o 
  -2   4   8       38.45       46.84     11.08 o 
  -1   4   8       86.13       85.20      8.18 o 
   0   4   8        3.20        3.07      3.57 o 
   1   4   8       23.69       24.14      4.23 o 
   2   4   8      108.92      107.61      8.01 o 
   3   4   8       12.35       14.55      3.53 o 
   4   4   8       65.15       60.71      5.83 o 
   5   4   8       11.89        6.59      3.52 o 
   6   4   8        5.26       -5.04     15.25 o 
   7   4   8       39.74       36.71      7.87 o 
   8   4   8       23.25       21.13      7.27 o 
   9   4   8       16.15        7.78      6.77 o 
  10   4   8       18.94       23.99      7.13 o 
  11   4   8        5.14        5.92      5.06 o 
  12   4   8        3.25        2.53      2.82 o 
  -6   5   8        5.93        2.73      2.38 o 
  -5   5   8        0.56        6.09      4.61 o 
  -4   5   8       51.54       57.76      9.34 o 
  -3   5   8        0.79        3.78      5.10 o 
  -2   5   8      140.55      138.91     12.43 o 
  -1   5   8       71.14       76.02      9.38 o 
   0   5   8       82.06       87.93      7.88 o 
   1   5   8        0.57        8.16      2.87 o 
   2   5   8      286.29      288.13     12.78 o 
   3   5   8        0.16       -3.57      3.57 o 
   4   5   8       36.33       35.69      7.11 o 
   5   5   8        3.26       -1.79     16.61 o 
   6   5   8       13.02        7.23      4.93 o 
   7   5   8      158.58      173.05     27.50 o 
   8   5   8       33.42       34.00      8.66 o 
   9   5   8        8.18       13.20      7.35 o 
  10   5   8        5.01        9.06      6.49 o 
  11   5   8       13.54       13.26      3.49 o 
  12   5   8       20.08       13.47      4.16 o 
  -5   6   8       10.62       21.82      5.04 o 
  -4   6   8       49.40       55.01      8.96 o 
  -3   6   8        1.79        1.50      5.08 o 
  -2   6   8       34.84       43.92      9.55 o 
  -1   6   8        4.20        3.75      6.70 o 
   0   6   8       26.94       30.34      3.59 o 
   1   6   8        0.66       -3.83      3.83 o 
   2   6   8       71.96       78.77     10.29 o 
   3   6   8      170.27      184.72     11.74 o 
   4   6   8       10.41       13.72      6.40 o 
   5   6   8       67.73       63.70     28.54 o 
   6   6   8        3.89       -6.08     23.97 o 
   7   6   8       25.20       30.08      8.27 o 
   8   6   8       58.11       57.96     10.51 o 
   9   6   8      142.11      153.45     15.19 o 
  10   6   8        2.66       -5.18      5.55 o 
  11   6   8        2.28        2.91      2.80 o 
  12   6   8        3.44        3.59      2.93 o 
  -5   7   8        4.00        3.53      3.21 o 
  -4   7   8        0.27        2.76      4.38 o 
  -3   7   8        3.26        1.11      5.16 o 
  -2   7   8       13.39       20.12      5.08 o 
  -1   7   8       14.81       15.86      4.50 o 
   0   7   8        5.44       14.61      3.41 o 
   1   7   8        0.97       -2.11      3.98 o 
   2   7   8        0.27       -3.46      3.95 o 
   3   7   8        5.03        7.13      4.06 o 
   4   7   8       10.86       12.49      5.54 o 
   5   7   8      414.67      409.26     23.51 o 
   6   7   8       14.88       23.67      6.97 o 
   7   7   8       23.83       22.80      8.11 o 
   8   7   8       32.10       49.99     10.41 o 
   9   7   8        0.89       -2.17      5.17 o 
  10   7   8        4.41        8.66      5.38 o 
  11   7   8       17.57       13.62      4.05 o 
  -4   8   8        8.48        7.85      3.32 o 
  -3   8   8       27.27       29.69      6.66 o 
  -2   8   8       18.63       23.64      5.11 o 
  -1   8   8       11.75       13.87      6.78 o 
   0   8   8        0.01        4.26      2.79 o 
   1   8   8      108.27      104.16      8.88 o 
   2   8   8      119.91      143.41     10.08 o 
   3   8   8      164.51      156.82     15.67 o 
   4   8   8       66.48       61.50     10.65 o 
   5   8   8       51.21       49.92      9.58 o 
   6   8   8        9.71       12.58      4.69 o 
   7   8   8      192.60      174.73     16.64 o 
   8   8   8       18.04       16.16      7.07 o 
   9   8   8       18.58       25.38      7.48 o 
  10   8   8       23.76       10.60      5.06 o 
  11   8   8        1.01        1.57      2.16 o 
  -3   9   8       25.78       24.44      5.09 o 
  -2   9   8       15.53        9.91      4.95 o 
  -1   9   8       23.28       33.83      5.39 o 
   0   9   8       19.92       17.54      3.36 o 
   1   9   8        1.90        7.32      5.87 o 
   2   9   8        0.43        2.26      3.19 o 
   3   9   8       30.68       38.35      8.62 o 
   4   9   8       65.96       42.16      9.99 o 
   5   9   8      120.50      135.66     14.92 o 
   6   9   8       96.69       95.63     12.06 o 
   7   9   8        5.97        6.95      6.56 o 
   8   9   8       12.20       14.20      6.49 o 
   9   9   8       17.86       17.95      6.38 o 
  10   9   8        6.30       -1.74      4.06 o 
  -2  10   8        4.76        0.93      2.74 o 
  -1  10   8        1.42        4.25      3.67 o 
   0  10   8        6.29       10.08      2.71 o 
   1  10   8       41.46       44.76      9.10 o 
   2  10   8       30.19       38.03      8.01 o 
   3  10   8       34.96       34.40      8.72 o 
   4  10   8        7.00       11.17      6.60 o 
   5  10   8        2.06        0.46      5.59 o 
   6  10   8       13.87       11.61      6.30 o 
   7  10   8        4.82       11.36      6.43 o 
   8  10   8        1.16        4.49      5.37 o 
   9  10   8       53.69       55.21      7.81 o 
  10  10   8        5.23        3.42      3.39 o 
   0  11   8        0.53        2.29      2.74 o 
   1  11   8        2.84       -2.60      2.60 o 
   2  11   8        7.47       14.11      5.08 o 
   3  11   8        9.86        8.36      5.34 o 
   4  11   8       12.16       12.63      5.67 o 
   5  11   8       65.85       75.50      9.94 o 
   6  11   8       15.41       27.44      6.51 o 
   7  11   8        0.97        1.53      4.48 o 
   8  11   8       20.54       20.04      5.79 o 
   9  11   8        7.76        6.45      3.42 o 
   2  12   8        2.14        2.27      3.38 o 
   3  12   8        0.15       -4.34      4.34 o 
   4  12   8       11.41       -1.06      4.19 o 
   5  12   8        0.24        3.70      3.20 o 
   6  12   8        0.03       -4.10      4.10 o 
   7  12   8        1.53       -0.70      3.42 o 
   8  12   8        3.47       -1.62      3.02 o 
  -3  -6   9       15.48        7.00      3.20 o 
  -2  -6   9       34.80       40.92      6.47 o 
  -1  -6   9        4.15        9.31      4.18 o 
   0  -6   9        2.27        7.18      2.66 o 
   1  -6   9        1.70        6.76      3.36 o 
   2  -6   9        0.15       -3.39      3.39 o 
  -4  -5   9        1.82        0.90      3.05 o 
  -3  -5   9       12.41       19.52      5.79 o 
  -2  -5   9       19.34       24.79      6.73 o 
  -1  -5   9        2.36        0.06      4.77 o 
   0  -5   9        1.76        4.22      3.30 o 
   1  -5   9        4.74        8.67      3.43 o 
   2  -5   9        6.21        6.37      4.22 o 
   3  -5   9       17.57       18.65      6.13 o 
   4  -5   9        1.34       -0.77      4.17 o 
   5  -5   9       11.05        9.26      3.86 o 
  -5  -4   9        1.46        3.51      2.13 o 
  -4  -4   9        2.03        6.99      4.45 o 
  -3  -4   9       51.31       61.58      9.06 o 
  -2  -4   9       35.68       29.99      7.50 o 
  -1  -4   9        2.82        3.39      5.59 o 
   0  -4   9        9.77        3.70      5.83 o 
   1  -4   9        7.80       17.17      6.40 o 
   2  -4   9       12.47        8.77      3.76 o 
   3  -4   9        7.32        2.69      3.16 o 
   4  -4   9       13.40       16.48      4.42 o 
   5  -4   9       24.27       26.21      4.76 o 
   6  -4   9        2.35        4.97      4.33 o 
   7  -4   9        1.01        2.14      3.34 o 
  -6  -3   9        2.80        0.64      3.11 o 
  -5  -3   9        3.99        0.14      2.61 o 
  -4  -3   9        9.20       13.33      5.36 o 
  -3  -3   9        0.21        3.46      4.51 o 
  -2  -3   9        7.59        2.55      5.50 o 
  -1  -3   9       13.29       10.87      6.36 o 
   0  -3   9       98.05      122.52     13.96 o 
   1  -3   9        0.30       -0.16      5.24 o 
   2  -3   9       53.68       45.10      8.21 o 
   3  -3   9        4.71        3.32      4.19 o 
   4  -3   9        0.43        1.73      3.55 o 
   5  -3   9        0.05       -2.24      5.36 o 
   6  -3   9        0.05       -2.75      3.38 o 
   7  -3   9        0.27        1.33      4.32 o 
   8  -3   9        3.07        7.29      3.29 o 
  -6  -2   9        8.50        9.46      3.91 o 
  -4  -2   9       21.49       23.33      6.38 o 
  -3  -2   9        7.90        6.22      5.43 o 
  -2  -2   9        0.09        3.81      6.65 o 
  -1  -2   9       40.10       47.46      9.97 o 
   0  -2   9       67.22       59.41     10.38 o 
   1  -2   9      129.71      128.95     14.08 o 
   2  -2   9       21.33       17.98      6.13 o 
   3  -2   9       65.13       63.94      6.52 o 
   4  -2   9       23.25       22.59      8.54 o 
   5  -2   9       33.21       43.35      9.00 o 
   6  -2   9        0.29        1.63      3.65 o 
   7  -2   9        3.11       -3.11      5.36 o 
   8  -2   9        0.08       -2.92      5.13 o 
   9  -2   9        0.03       -1.72      3.04 o 
  -6  -1   9        0.12       -0.66      3.67 o 
  -5  -1   9       10.87        9.58      5.92 o 
  -4  -1   9        0.26        0.29      3.22 o 
  -3  -1   9        0.91       -3.94      3.94 o 
  -2  -1   9       42.33       47.94      6.46 o 
  -1  -1   9       62.31       51.17      9.72 o 
   0  -1   9        2.04       -4.12      5.49 o 
   1  -1   9       43.20       38.77      5.82 o 
   2  -1   9       12.47        6.88      3.75 o 
   3  -1   9        6.90        4.36      2.78 o 
   4  -1   9        0.64       -4.48      4.48 o 
   5  -1   9       17.70       16.57      3.91 o 
   6  -1   9       54.66       47.37      5.24 o 
   7  -1   9        3.72       -0.45      3.41 o 
   8  -1   9        7.39       10.86      5.87 o 
   9  -1   9        3.28        3.04      4.22 o 
  -6   0   9        0.07        2.44      3.85 o 
  -5   0   9        0.52        0.75      4.58 o 
  -4   0   9        0.86        2.90      3.27 o 
  -3   0   9       14.07       15.38      4.52 o 
  -2   0   9       38.73       37.03      6.00 o 
  -1   0   9       90.89       99.08      8.58 o 
   0   0   9        7.74        7.11      4.31 o 
   1   0   9      191.08      180.49     10.28 o 
   2   0   9      146.14      151.66      9.94 o 
   3   0   9        4.98       -2.62      2.62 o 
   4   0   9       62.99       72.52      6.83 o 
   5   0   9        1.41        1.05      3.57 o 
   6   0   9        2.41        4.49      3.11 o 
   7   0   9       16.35       20.57      5.02 o 
   8   0   9       49.08       52.22      9.88 o 
   9   0   9       14.88       22.62      6.14 o 
  10   0   9        5.64        2.10      3.13 o 
  -6   1   9       20.72       15.60      8.47 o 
  -5   1   9        6.07        0.47      4.81 o 
  -4   1   9       72.23       83.13     11.39 o 
  -3   1   9       15.14       18.29      4.83 o 
  -2   1   9       61.22       60.36      6.95 o 
  -1   1   9      216.56      216.92     10.12 o 
   0   1   9      385.97      411.97     17.72 o 
   1   1   9      341.22      325.13     15.41 o 
   2   1   9       16.78       22.18      5.92 o 
   3   1   9        8.71       10.72      3.97 o 
   4   1   9      235.65      237.69      9.23 o 
   5   1   9      130.67      120.17      8.77 o 
   6   1   9      194.01      207.19      9.73 o 
   7   1   9        7.75        8.54      3.02 o 
   8   1   9       11.95       15.92      6.81 o 
   9   1   9       16.59        8.14      5.45 o 
  10   1   9       26.84       27.67      5.95 o 
  -6   2   9        0.15       -0.68      3.55 o 
  -5   2   9        3.17        1.01      4.48 o 
  -4   2   9        2.63        4.93      5.89 o 
  -3   2   9       80.71       79.00      7.73 o 
  -2   2   9      371.11      363.08     15.50 o 
  -1   2   9      119.33      114.72      8.43 o 
   0   2   9       10.82       13.22      2.89 o 
   1   2   9      295.88      281.88     12.27 o 
   2   2   9      536.69      552.05     19.72 o 
   3   2   9      316.81      289.33     15.19 o 
   4   2   9        5.33        3.50      3.50 o 
   5   2   9       43.49       46.72      7.13 o 
   6   2   9        0.00        2.98      4.77 o 
   7   2   9        8.78       12.66      6.73 o 
   8   2   9       28.35       29.26      8.19 o 
   9   2   9       43.61       52.92      9.78 o 
  10   2   9        2.90        2.97      2.56 o 
  -6   3   9       26.93       28.69      5.68 o 
  -5   3   9       14.36       13.53      5.48 o 
  -4   3   9        0.09        3.04      5.94 o 
  -3   3   9       35.73       33.38      5.11 o 
  -2   3   9        3.99        4.77      3.75 o 
  -1   3   9      207.56      195.74     10.76 o 
   0   3   9      563.92      594.98     14.89 o 
   1   3   9      222.41      223.38     14.31 o 
   2   3   9       59.88       65.76      9.39 o 
   3   3   9        0.14        2.57      5.54 o 
   4   3   9       18.12       19.50      6.13 o 
   5   3   9      101.52      105.35      8.53 o 
   6   3   9      178.39      161.33     12.58 o 
   7   3   9      115.70      134.91     15.17 o 
   8   3   9        0.76       -3.11      5.99 o 
   9   3   9        0.64        0.72      5.34 o 
  10   3   9        0.47        2.45      3.42 o 
  11   3   9        2.75       -0.71      2.08 o 
  -6   4   9       12.89       11.57      3.98 o 
  -5   4   9       51.47       53.05      6.28 o 
  -4   4   9        2.95        4.96      3.18 o 
  -3   4   9       52.90       58.78      9.02 o 
  -2   4   9       39.77       34.21      5.04 o 
  -1   4   9       23.92       17.87      6.23 o 
   0   4   9       16.39       20.51      5.18 o 
   1   4   9      104.51       95.53      8.26 o 
   2   4   9      203.56      186.79     12.94 o 
   3   4   9       30.30       28.39      7.23 o 
   4   4   9       13.62       19.86      3.82 o 
   5   4   9        0.57        5.24      3.44 o 
   6   4   9       24.81       14.24      6.58 o 
   7   4   9        5.27        5.91      6.41 o 
   8   4   9       91.91       95.79     13.12 o 
   9   4   9       92.33       89.02     12.26 o 
  10   4   9        5.13        1.87      4.60 o 
  11   4   9        0.04        2.49      2.23 o 
  -5   5   9        0.13        1.84      2.24 o 
  -4   5   9        8.84        8.79      3.37 o 
  -3   5   9       28.73       34.30      7.70 o 
  -2   5   9        0.09        3.84      3.53 o 
  -1   5   9        1.08        0.23      4.81 o 
   0   5   9       46.69       49.29      7.04 o 
   1   5   9       44.88       42.28      6.46 o 
   2   5   9      211.06      196.26     15.09 o 
   3   5   9       26.47       11.28     11.34 o 
   4   5   9       25.85       13.63      8.65 o 
   5   5   9       62.66       55.23      6.18 o 
   6   5   9      109.78      113.14     17.23 o 
   7   5   9        0.51        0.71      5.18 o 
   8   5   9        4.03        5.50      6.19 o 
   9   5   9        2.84       -1.95      5.44 o 
  10   5   9        2.67        4.49      4.75 o 
  11   5   9        3.75        6.49      2.88 o 
  -5   6   9       19.22       13.62      2.61 o 
  -4   6   9       25.57       34.62      6.37 o 
  -3   6   9       75.43       60.75      9.30 o 
  -2   6   9       64.16       60.24      9.40 o 
  -1   6   9       48.62       38.59      8.38 o 
   0   6   9        0.62        1.11      4.89 o 
   1   6   9        1.00        6.48     12.51 o 
   2   6   9       59.68       54.44      9.22 o 
   3   6   9       60.52       63.91      6.99 o 
   4   6   9      123.13      116.45      8.12 o 
   5   6   9       34.57       38.12      9.83 o 
   6   6   9        0.03        2.81      3.69 o 
   7   6   9      172.58      195.67     17.53 o 
   8   6   9      170.91      175.87     16.73 o 
   9   6   9        8.07        9.91      6.25 o 
  10   6   9        2.28        6.82      5.04 o 
  11   6   9       20.27       17.55      3.31 o 
  -4   7   9        9.68        5.44      2.53 o 
  -3   7   9        3.08        3.79      3.84 o 
  -2   7   9       14.70       31.02      7.91 o 
  -1   7   9       31.40       10.33      4.34 o 
   0   7   9        0.83       -2.67      5.16 o 
   1   7   9       22.69       21.46      7.26 o 
   2   7   9       45.36       43.64      6.21 o 
   3   7   9        0.21       -3.69      4.10 o 
   4   7   9        2.51        2.45      5.36 o 
   5   7   9      140.42      141.63     14.56 o 
   6   7   9        0.38       -1.60      5.28 o 
   7   7   9        5.15       10.07      3.74 o 
   8   7   9        0.15        0.00      5.40 o 
   9   7   9       39.51       38.06      8.71 o 
  10   7   9        0.57       -3.71      4.59 o 
  11   7   9        1.34        3.84      2.23 o 
  -3   8   9        1.60        1.43      3.37 o 
  -2   8   9        2.83        5.35      4.47 o 
  -1   8   9        0.91        2.55      4.69 o 
   0   8   9        9.83       18.14      6.20 o 
   1   8   9       36.30       54.30     11.24 o 
   2   8   9        2.21        8.87      6.19 o 
   3   8   9        9.53        5.09      3.73 o 
   4   8   9       56.81       67.09      7.67 o 
   5   8   9       65.36       66.94     10.40 o 
   6   8   9        0.22       -0.64      5.21 o 
   7   8   9      101.45       98.75     12.89 o 
   8   8   9       10.50        5.34      5.63 o 
   9   8   9        0.46        1.64      5.44 o 
  10   8   9        0.48        0.28      4.28 o 
  11   8   9        1.66        1.22      1.91 o 
  -2   9   9       30.96       32.80      5.98 o 
  -1   9   9       13.72       18.69      5.93 o 
   0   9   9        3.57        4.09      3.58 o 
   1   9   9       26.91       40.31      5.85 o 
   2   9   9        7.99       11.99      6.43 o 
   3   9   9       73.42       70.92     11.27 o 
   4   9   9       13.83       15.99      4.77 o 
   5   9   9        8.93       19.08      7.18 o 
   6   9   9       53.73       37.97      8.67 o 
   7   9   9       33.82       43.44      9.24 o 
   8   9   9       44.76       41.04      8.33 o 
   9   9   9       33.15       33.43      7.58 o 
  10   9   9       13.22        4.75      3.67 o 
  -1  10   9        0.45       -1.75      2.97 o 
   0  10   9       10.82       17.21      5.36 o 
   1  10   9       19.15       17.74      5.12 o 
   2  10   9       38.58       49.13      6.02 o 
   3  10   9        0.18       -0.54      3.19 o 
   4  10   9        3.68        7.27      4.02 o 
   5  10   9       14.96       19.20      6.13 o 
   6  10   9       16.40       17.33      6.17 o 
   7  10   9       15.64       28.60      7.27 o 
   8  10   9       17.36       20.47      3.86 o 
   9  10   9       28.20       21.04      5.19 o 
  10  10   9        2.74        3.30      2.81 o 
   1  11   9        1.95       -1.87      2.66 o 
   2  11   9       14.22       10.24      4.33 o 
   3  11   9       13.75       15.14      3.68 o 
   4  11   9       19.42       23.92      4.26 o 
   5  11   9       30.66       33.96      6.76 o 
   6  11   9       27.72       38.27      7.29 o 
   7  11   9        4.90        2.53      4.03 o 
   8  11   9        4.87        5.60      4.18 o 
   9  11   9       75.72       53.65      6.44 o 
   3  12   9        1.23       -2.70      2.70 o 
   4  12   9        8.88        6.00      3.24 o 
   5  12   9        2.46        2.79      4.49 o 
   6  12   9        8.90       13.17      5.19 o 
   7  12   9        8.91        3.22      3.11 o 
  -2  -5  10        1.44        1.41      3.03 o 
  -1  -5  10        1.39        2.52      3.44 o 
   0  -5  10        6.67        3.15      3.84 o 
   1  -5  10       16.13       18.62      3.04 o 
   2  -5  10       16.41       25.55      5.28 o 
   3  -5  10       11.82       16.46      4.36 o 
  -3  -4  10        5.66       11.27      4.64 o 
  -2  -4  10       10.46        7.85      4.85 o 
  -1  -4  10       28.64       26.72      6.51 o 
   0  -4  10        3.47        3.26      4.51 o 
   1  -4  10        3.61       -1.63      4.23 o 
   2  -4  10        1.86        0.29      2.39 o 
   3  -4  10        3.51       -1.22      4.33 o 
   4  -4  10        0.78       -1.95      4.28 o 
   5  -4  10       21.16        4.86      3.11 o 
  -4  -3  10        6.50        0.54      2.77 o 
  -3  -3  10        2.62       -0.47      3.93 o 
  -2  -3  10        0.06       12.23      6.21 o 
  -1  -3  10        6.94        6.90      4.75 o 
   0  -3  10       10.22        8.62      5.24 o 
   1  -3  10        1.00        2.23      4.18 o 
   2  -3  10        3.24        5.08      4.73 o 
   3  -3  10        0.36        0.81      4.94 o 
   4  -3  10        0.22       -0.26      3.27 o 
   5  -3  10        7.35        6.89      4.24 o 
   6  -3  10        2.55        1.77      3.43 o 
   7  -3  10        0.04       -1.40      2.91 o 
  -5  -2  10        6.08        4.54      3.65 o 
  -4  -2  10        0.13       -3.08      3.63 o 
  -3  -2  10        1.52       -2.05      4.23 o 
  -2  -2  10       19.15       16.57      5.94 o 
  -1  -2  10       91.09      102.36     12.74 o 
   0  -2  10        9.89       16.58      7.26 o 
   1  -2  10       43.66       28.45      7.89 o 
   2  -2  10       33.84       28.12      7.55 o 
   3  -2  10        0.08       -2.95      3.91 o 
   4  -2  10        8.37        7.24      4.73 o 
   5  -2  10        4.20        3.79      3.68 o 
   6  -2  10        4.54        3.22      4.23 o 
   7  -2  10        0.04        1.17      3.96 o 
   8  -2  10       38.23       33.15      5.37 o 
  -5  -1  10       16.52       11.81      4.30 o 
  -4  -1  10        0.34        7.65      4.13 o 
  -3  -1  10        1.27       -4.81      4.81 o 
  -2  -1  10        7.13        6.78      5.67 o 
  -1  -1  10       36.95       22.22      7.87 o 
   0  -1  10        2.93        8.12      5.32 o 
   1  -1  10       76.26       78.97     11.44 o 
   2  -1  10        3.92        3.11      4.29 o 
   3  -1  10       81.90       73.30      7.61 o 
   4  -1  10       65.95       67.40      7.09 o 
   5  -1  10       43.52       42.24      5.08 o 
   6  -1  10       11.07       11.21      3.92 o 
   7  -1  10        3.51        3.71      3.36 o 
   8  -1  10        0.70       -4.28      4.28 o 
   9  -1  10        0.35       -0.75      2.68 o 
  -5   0  10        3.96        5.02      3.54 o 
  -4   0  10       11.57        9.10      3.10 o 
  -3   0  10       16.32       14.73      4.10 o 
  -2   0  10        6.76        8.62      4.32 o 
  -1   0  10        2.98        1.62      5.90 o 
   0   0  10        0.82       -4.64      5.50 o 
   1   0  10      109.96      112.49      9.86 o 
   2   0  10       36.64       31.32      5.98 o 
   3   0  10        1.36        0.26      3.48 o 
   4   0  10        0.09       -0.47      3.03 o 
   5   0  10        3.04        4.17      3.07 o 
   6   0  10       15.94       12.99      3.58 o 
   7   0  10       11.32       12.61      3.81 o 
   8   0  10        0.10       -0.20      4.49 o 
   9   0  10        2.89       -2.58      3.94 o 
  -5   1  10        5.56        6.32      2.50 o 
  -4   1  10        1.64        0.16      4.36 o 
  -3   1  10       35.08       37.42      5.38 o 
  -2   1  10       13.83       14.28      4.00 o 
  -1   1  10       34.77       45.29      6.43 o 
   0   1  10        9.47        7.54      2.97 o 
   1   1  10       23.74       21.49      5.33 o 
   2   1  10        0.09       -1.36      3.51 o 
   3   1  10       33.94       33.75      6.07 o 
   4   1  10      268.82      290.07     11.12 o 
   5   1  10       35.07       43.93      6.58 o 
   6   1  10        9.79       14.40      3.64 o 
   7   1  10       14.00       17.94      3.53 o 
   8   1  10        1.83       -1.46      5.40 o 
   9   1  10        0.19       -4.99      4.99 o 
  10   1  10        1.45       -3.01      3.01 o 
  -5   2  10       11.41        8.29      4.62 o 
  -4   2  10        7.47       12.06      3.26 o 
  -3   2  10        4.55        5.35      3.10 o 
  -2   2  10        0.18        1.89      3.21 o 
  -1   2  10        7.62        5.90      3.50 o 
   0   2  10       20.02       31.11      5.50 o 
   1   2  10       78.30       68.15      7.87 o 
   2   2  10      269.03      282.54     13.54 o 
   3   2  10      159.47      155.73     10.35 o 
   4   2  10        3.26        5.54      3.94 o 
   5   2  10        2.76        8.34      5.52 o 
   6   2  10       87.87       81.12      8.39 o 
   7   2  10       19.02       16.77      5.00 o 
   8   2  10        3.53        5.74      3.37 o 
   9   2  10       20.27       26.12      7.35 o 
  10   2  10        7.74        6.16      4.47 o 
  -5   3  10        6.39        9.22      4.45 o 
  -4   3  10        0.01       -2.90      4.24 o 
  -3   3  10        5.44        7.47      3.28 o 
  -2   3  10        0.99       -0.04      3.40 o 
  -1   3  10        0.34        2.23      3.06 o 
   0   3  10       20.21       21.96      7.01 o 
   1   3  10       14.02       15.11      7.24 o 
   2   3  10      435.81      464.88     17.95 o 
   3   3  10        6.18        4.72      8.31 o 
   4   3  10      185.07      178.13     10.55 o 
   5   3  10      400.39      431.61     16.95 o 
   6   3  10      167.38      172.88     16.51 o 
   7   3  10       24.64       28.83      8.46 o 
   8   3  10        0.58       -0.87      3.70 o 
   9   3  10        1.03        0.00      4.96 o 
  10   3  10        5.54        3.86      2.41 o 
  -5   4  10        9.76       11.45      3.76 o 
  -4   4  10        9.95       21.83      6.04 o 
  -3   4  10        0.28       -4.71      4.71 o 
  -2   4  10       11.69       12.67      3.79 o 
  -1   4  10        0.03        3.39      2.38 o 
   0   4  10        1.70        2.12      5.08 o 
   1   4  10        0.35       -4.95      5.21 o 
   2   4  10      208.05      218.97     15.98 o 
   3   4  10      225.68      239.91     30.86 o 
   4   4  10      125.18      158.63     10.13 o 
   5   4  10        0.25        2.02      3.62 o 
   6   4  10        0.29       -0.80      4.87 o 
   7   4  10       96.87      112.99     13.88 o 
   8   4  10       80.75       74.41     11.62 o 
   9   4  10       63.39       62.65     10.08 o 
  10   4  10       17.27       13.98      5.70 o 
  11   4  10        0.32        0.04      2.56 o 
  -4   5  10        4.25        4.54      2.45 o 
  -3   5  10       37.85       34.73      5.09 o 
  -2   5  10        1.89        1.62      2.42 o 
  -1   5  10       12.58       12.39      3.27 o 
   0   5  10        3.87        2.79      5.60 o 
   1   5  10       34.67       32.60      8.30 o 
   2   5  10       63.51       59.50     10.95 o 
   3   5  10        4.25       -1.35      5.30 o 
   4   5  10       38.94       43.37      5.83 o 
   5   5  10      266.50      283.47     13.63 o 
   6   5  10       29.45       30.09      5.29 o 
   7   5  10       11.14        6.43      6.10 o 
   8   5  10       13.55       17.96      6.90 o 
   9   5  10       58.87       66.76     10.58 o 
  10   5  10        0.23        6.06      4.92 o 
  11   5  10       11.74        8.76      2.42 o 
  -4   6  10        5.81        7.74      3.00 o 
  -3   6  10        2.29        3.46      2.58 o 
  -2   6  10        3.44        4.77      3.39 o 
  -1   6  10       16.31       19.32      4.01 o 
   0   6  10       23.59       24.97      6.66 o 
   1   6  10        8.05        6.02      5.45 o 
   2   6  10       11.49       10.77      6.68 o 
   3   6  10       83.72       78.41     11.28 o 
   4   6  10      196.53      209.90     11.72 o 
   5   6  10        2.79        6.51      3.82 o 
   6   6  10        7.94        8.80      3.82 o 
   7   6  10      132.52      133.66     14.22 o 
   8   6  10       38.59       39.17      9.08 o 
   9   6  10       13.66       16.88      7.04 o 
  10   6  10       18.44       18.91      6.14 o 
  11   6  10       18.48       11.14      2.89 o 
  -3   7  10        9.45       13.48      2.74 o 
  -2   7  10        6.87        7.64      2.86 o 
  -1   7  10        1.02        0.45      3.80 o 
   0   7  10        0.22        2.82      5.41 o 
   1   7  10        3.15        4.78      5.50 o 
   2   7  10        2.68        1.17      5.05 o 
   3   7  10        3.17       11.96      7.16 o 
   4   7  10        5.60        7.10      3.48 o 
   5   7  10        8.70        6.25      3.72 o 
   6   7  10       71.85       71.54      7.30 o 
   7   7  10        0.81       -4.16      4.76 o 
   8   7  10       10.69       16.21      7.32 o 
   9   7  10       44.86       55.03      9.16 o 
  10   7  10       34.00       29.45      6.09 o 
  11   7  10        0.06       -1.61      1.83 o 
  -2   8  10       23.57        5.45      7.55 o 
  -1   8  10       19.17       22.11      5.91 o 
   0   8  10        0.58        2.25      4.16 o 
   1   8  10        3.60       10.89      5.96 o 
   2   8  10        2.29       -0.16      4.77 o 
   3   8  10        0.01        4.05      5.26 o 
   4   8  10        7.73        9.37      4.08 o 
   5   8  10        1.20        4.51      3.61 o 
   6   8  10        2.01        4.44      4.15 o 
   7   8  10        1.91        1.45      5.28 o 
   8   8  10       19.36       16.68      6.68 o 
   9   8  10        8.92        7.82      5.09 o 
  10   8  10        0.05        3.77      3.83 o 
  -1   9  10        5.44        1.77      3.05 o 
   0   9  10        2.55        1.01      3.25 o 
   1   9  10       80.81       87.43     10.10 o 
   2   9  10       37.59       34.68      7.70 o 
   3   9  10       15.95       15.76      6.98 o 
   4   9  10        0.22        2.56      3.36 o 
   5   9  10        0.39        5.28      3.58 o 
   6   9  10        0.02        0.47      2.82 o 
   7   9  10       15.34       13.45      3.75 o 
   8   9  10        5.63        7.23      5.25 o 
   9   9  10       19.51       18.08      5.59 o 
  10   9  10        9.16        7.89      3.73 o 
   0  10  10       14.37        8.58      3.66 o 
   1  10  10        1.62        1.51      3.18 o 
   2  10  10        2.53        7.23      4.35 o 
   3  10  10       15.11       24.62      6.53 o 
   4  10  10       17.08       14.29      7.25 o 
   5  10  10       18.49       29.47      4.76 o 
   6  10  10        7.99        7.89      3.30 o 
   7  10  10        3.05        4.56      2.82 o 
   8  10  10        1.87        1.28      4.22 o 
   9  10  10        0.06       -3.54      3.54 o 
   2  11  10       17.32       15.60      2.72 o 
   3  11  10       11.79        8.79      4.22 o 
   4  11  10        2.54        4.06      3.39 o 
   5  11  10        0.42       -1.35      4.79 o 
   6  11  10        2.99        1.75      3.44 o 
   7  11  10        0.31        0.90      2.07 o 
   8  11  10        1.71        1.68      2.98 o 
  -1  -4  11       27.53       21.96      4.48 o 
   0  -4  11        5.66        8.67      2.58 o 
   1  -4  11        1.21        3.57      4.37 o 
   2  -4  11        2.99        6.07      3.62 o 
   3  -4  11       11.76        8.79      3.35 o 
  -2  -3  11        3.89        2.73      3.52 o 
  -1  -3  11       14.23       18.11      5.14 o 
   0  -3  11        5.49       -0.59      4.14 o 
   1  -3  11       41.54       37.11      6.73 o 
   2  -3  11        3.85       -0.84      2.39 o 
   3  -3  11        0.01        0.19      4.09 o 
   4  -3  11        0.33       -4.17      4.17 o 
   5  -3  11       18.46        7.37      3.92 o 
  -3  -2  11        7.62        9.51      3.83 o 
  -2  -2  11        4.41        4.17      3.74 o 
  -1  -2  11        0.52        3.53      4.98 o 
   0  -2  11        0.58        3.06      4.88 o 
   1  -2  11        9.04        7.42      4.66 o 
   2  -2  11        2.03       -1.08      4.28 o 
   3  -2  11       17.65       21.02      5.61 o 
   4  -2  11       21.09       14.99      5.42 o 
   5  -2  11        2.78        4.40      3.87 o 
   6  -2  11        1.42        3.39      2.00 o 
  -4  -1  11        2.58        2.59      3.21 o 
  -3  -1  11        1.29        6.99      4.01 o 
  -2  -1  11        1.73        2.55      4.74 o 
  -1  -1  11        3.07        8.57      5.77 o 
   0  -1  11       54.84       43.55      8.78 o 
   1  -1  11       71.71       81.84     10.91 o 
   2  -1  11        0.73       -2.80      4.49 o 
   3  -1  11        2.16        6.64      4.18 o 
   4  -1  11       33.88       43.05      8.57 o 
   5  -1  11       27.16       20.60      4.28 o 
   6  -1  11       15.71       17.26      5.01 o 
   7  -1  11        8.01        7.12      3.79 o 
  -4   0  11        0.24       -3.01      3.01 o 
  -3   0  11        4.11        4.52      3.42 o 
  -2   0  11        0.01        2.03      4.85 o 
  -1   0  11        0.12       -3.53      5.53 o 
   0   0  11        1.89       -6.31      6.31 o 
   1   0  11        3.71       11.09      6.59 o 
   2   0  11       35.00       29.18      5.77 o 
   3   0  11       68.48       68.83      7.58 o 
   4   0  11        1.73        0.50      5.83 o 
   5   0  11        1.22        1.38      4.40 o 
   6   0  11       50.21       50.63      5.85 o 
   7   0  11        8.49       15.08      6.28 o 
   8   0  11        2.21        1.59      3.44 o 
  -4   1  11        0.09        5.05      3.05 o 
  -3   1  11        0.55       -3.52      3.52 o 
  -2   1  11       14.46       14.31      5.50 o 
  -1   1  11       36.06       35.36      8.37 o 
   0   1  11        8.52        3.09      5.15 o 
   1   1  11        0.84       -0.46      3.57 o 
   2   1  11        1.45        0.70      3.96 o 
   3   1  11        4.96        5.05      3.89 o 
   4   1  11        9.99       14.76      4.27 o 
   5   1  11       10.60       11.19      3.88 o 
   6   1  11       21.69       23.07      3.67 o 
   7   1  11        0.51        3.42      3.27 o 
   8   1  11        9.31        5.33      4.55 o 
   9   1  11        4.83        2.05      3.53 o 
  -4   2  11        2.59        2.07      2.82 o 
  -3   2  11        0.01        0.88      2.21 o 
  -2   2  11        0.04        1.12      3.12 o 
  -1   2  11        7.50       11.07      5.06 o 
   0   2  11       28.27       33.39      5.75 o 
   1   2  11       49.26       38.54      6.22 o 
   2   2  11        4.60        2.05      4.57 o 
   3   2  11        0.62        1.49      3.78 o 
   4   2  11       26.80       22.65      5.24 o 
   5   2  11       41.87       48.97      6.24 o 
   6   2  11       29.73       25.20      5.22 o 
   7   2  11       18.08       20.16      4.51 o 
   8   2  11        5.64        9.15      3.15 o 
   9   2  11        1.79        4.48      4.16 o 
  -4   3  11        0.87       12.78      4.24 o 
  -3   3  11       13.37        9.81      4.47 o 
  -2   3  11       17.13       16.46      7.29 o 
  -1   3  11        6.78        6.77      3.69 o 
   0   3  11        0.69        3.01      6.18 o 
   1   3  11       64.79       72.23      7.50 o 
   2   3  11       11.96        6.32      3.78 o 
   3   3  11        0.26        1.54      3.37 o 
   4   3  11        0.94       -2.13      3.64 o 
   5   3  11        8.56       11.62      3.49 o 
   6   3  11       19.60       24.22      5.11 o 
   7   3  11        5.45        5.33      3.74 o 
   8   3  11        4.63        2.21      3.67 o 
   9   3  11       27.42       22.12      6.08 o 
  10   3  11       15.09       14.48      3.88 o 
  -4   4  11       14.55        5.62      2.78 o 
  -3   4  11       17.60        8.69      4.13 o 
  -2   4  11        2.38        3.59      2.51 o 
  -1   4  11        4.77        3.41      4.09 o 
   0   4  11       52.42       53.09      9.58 o 
   1   4  11        2.90       -0.42      2.79 o 
   2   4  11        1.43        1.28      3.82 o 
   3   4  11        1.06        4.92      5.65 o 
   4   4  11        0.17       -2.03      5.56 o 
   5   4  11        0.75        1.64      3.24 o 
   6   4  11       18.58       23.25      6.81 o 
   7   4  11       54.50       47.00      8.66 o 
   8   4  11       60.71       63.96      6.84 o 
   9   4  11       14.59       11.20      3.29 o 
  10   4  11        0.64       -0.54      1.83 o 
  -3   5  11        5.67       -0.16      2.84 o 
  -2   5  11        4.24        1.56      3.54 o 
  -1   5  11        0.89        8.03      4.79 o 
   0   5  11        4.50       -0.11      4.55 o 
   1   5  11       22.32       27.69      7.93 o 
   2   5  11       55.17       58.54      6.81 o 
   3   5  11       10.72        7.36      6.49 o 
   4   5  11       27.65       34.32      8.60 o 
   5   5  11       21.45       29.64      4.87 o 
   6   5  11       65.76       73.89      6.82 o 
   7   5  11       34.07       38.36      8.55 o 
   8   5  11       16.24        6.12      5.59 o 
   9   5  11       65.10       62.43      6.07 o 
  10   5  11       18.91       15.22      4.80 o 
  -2   6  11       25.39       16.30      3.76 o 
  -1   6  11        1.40        5.17      2.82 o 
   0   6  11        1.79        2.45      4.55 o 
   1   6  11       19.97       22.87      6.88 o 
   2   6  11        7.50       11.63      4.13 o 
   3   6  11        0.28       -3.02      5.87 o 
   4   6  11       14.81       18.05      7.23 o 
   5   6  11       82.98      106.22      8.40 o 
   6   6  11        1.31        3.52      3.51 o 
   7   6  11        6.55       12.18      6.48 o 
   8   6  11       68.20       72.72     10.38 o 
   9   6  11       10.64       14.87      6.31 o 
  10   6  11        3.92        4.73      3.88 o 
  -2   7  11        4.93       10.04      3.56 o 
  -1   7  11        3.61        0.66      2.16 o 
   0   7  11        0.05        1.00      2.95 o 
   1   7  11       28.65       42.70      8.36 o 
   2   7  11       38.81       48.43      9.18 o 
   3   7  11       33.71       40.86      8.73 o 
   4   7  11       51.10       56.73     10.13 o 
   5   7  11        0.85        0.53      3.26 o 
   6   7  11       78.94       84.28      7.45 o 
   7   7  11       53.22       67.36      9.81 o 
   8   7  11       33.03       25.79      6.72 o 
   9   7  11       16.03       19.25      5.84 o 
  10   7  11       24.33       15.11      3.96 o 
  -1   8  11        2.67       11.11      3.72 o 
   0   8  11        6.64        1.35      2.44 o 
   1   8  11       10.72        6.58      4.54 o 
   2   8  11       15.97       17.70      6.22 o 
   3   8  11       13.82       20.27      6.83 o 
   4   8  11       15.35       10.17      6.01 o 
   5   8  11        0.72        0.20      3.16 o 
   6   8  11       30.82       45.26      5.58 o 
   7   8  11        0.14        5.64      3.25 o 
   8   8  11        8.86        2.39      4.53 o 
   9   8  11        2.68       -1.22      3.47 o 
  10   8  11        0.04       -2.97      2.97 o 
   0   9  11        6.55        5.80      3.58 o 
   1   9  11       20.20       26.01      5.13 o 
   2   9  11       40.67       53.33      7.89 o 
   3   9  11       34.93       37.47      7.44 o 
   4   9  11        9.25        6.62      5.27 o 
   5   9  11        1.88        6.57      3.02 o 
   6   9  11       12.53       17.64      4.18 o 
   7   9  11        0.98        2.22      2.58 o 
   8   9  11        0.48       -0.26      3.91 o 
   9   9  11       12.57       12.50      4.47 o 
   1  10  11        0.61       -0.59      2.82 o 
   2  10  11        3.29        1.21      3.38 o 
   3  10  11       23.12       24.99      5.74 o 
   4  10  11       21.00       22.40      5.97 o 
   5  10  11       15.27       15.17      5.29 o 
   6  10  11        2.89        5.52      4.35 o 
   7  10  11        0.12       -0.30      2.07 o 
   8  10  11        5.51        0.14      3.37 o 
   4  11  11        0.16        1.28      2.70 o 
   5  11  11        3.84        1.30      2.66 o 
   6  11  11        1.03       -1.86      2.70 o 
  -1  -2  12       10.55        8.92      3.28 o 
   0  -2  12        3.29        0.79      3.12 o 
   1  -2  12       27.84       29.80      5.53 o 
   2  -2  12       26.72       30.79      3.87 o 
   3  -2  12        2.35        3.51      4.10 o 
   4  -2  12        0.13       -2.59      3.68 o 
  -2  -1  12       15.42       22.06      4.42 o 
  -1  -1  12       41.61       37.35      6.36 o 
   0  -1  12       42.55       42.70      7.32 o 
   1  -1  12       11.89       14.70      5.77 o 
   2  -1  12        1.06       -4.19      4.19 o 
   3  -1  12        2.18        4.17      3.68 o 
   4  -1  12       20.89       18.57      5.48 o 
   5  -1  12       11.70        9.48      3.99 o 
  -2   0  12        0.14       -2.36      3.32 o 
  -1   0  12        4.58        8.44      5.19 o 
   0   0  12        1.22        6.59      4.50 o 
   1   0  12       25.91       28.27      7.50 o 
   2   0  12       44.03       51.06      8.60 o 
   3   0  12        5.37        5.95      4.30 o 
   4   0  12        8.04        8.30      5.15 o 
   5   0  12        0.02        6.63      4.61 o 
   6   0  12        0.15       -0.41      3.35 o 
  -2   1  12       13.10       17.81      4.66 o 
  -1   1  12        5.65        9.34      5.06 o 
   0   1  12        1.81        3.36      4.85 o 
   1   1  12        0.00       -1.10      5.11 o 
   2   1  12        7.93       10.43      5.11 o 
   3   1  12        2.68       -0.78      3.50 o 
   4   1  12        0.42        6.55      3.22 o 
   5   1  12       18.70       24.96      4.73 o 
   6   1  12        1.61        1.64      2.11 o 
   7   1  12        2.73        5.17      3.14 o 
  -2   2  12        2.60       -3.55      3.55 o 
  -1   2  12        9.83       10.27      5.23 o 
   0   2  12       13.23       18.92      6.35 o 
   1   2  12        0.13        0.32      5.16 o 
   2   2  12       10.04        7.73      3.89 o 
   3   2  12        2.36        4.70      3.52 o 
   4   2  12        0.38       -1.11      3.31 o 
   5   2  12       10.40        8.85      3.31 o 
   6   2  12        0.38        4.23      3.07 o 
   7   2  12       11.47       12.39      4.63 o 
   8   2  12        0.07       -2.93      2.93 o 
  -2   3  12        1.31        0.21      2.57 o 
  -1   3  12        0.19        0.34      4.18 o 
   0   3  12        0.09       -0.67      4.44 o 
   1   3  12        5.26        3.14      3.33 o 
   2   3  12       14.22       10.74      4.58 o 
   3   3  12        4.49        3.21      3.73 o 
   4   3  12        8.04       11.37      4.10 o 
   5   3  12        8.20       11.62      5.30 o 
   6   3  12       17.63       19.28      4.39 o 
   7   3  12        3.88        2.06      3.33 o 
   8   3  12        0.35       -0.20      2.34 o 
   9   3  12       15.59       11.11      3.75 o 
  -1   4  12        8.18       10.72      4.63 o 
   0   4  12        3.53        1.77      4.34 o 
   1   4  12        2.65        7.01      5.69 o 
   2   4  12       30.06       28.13      5.42 o 
   3   4  12        3.31        2.26      3.78 o 
   4   4  12       26.26       23.82      4.96 o 
   5   4  12      107.49      103.50      8.27 o 
   6   4  12       46.36       46.97      5.86 o 
   7   4  12        0.44       -2.02      3.16 o 
   8   4  12        0.07        6.46      2.80 o 
   9   4  12        6.90        5.56      3.36 o 
  -1   5  12        2.86        4.78      3.61 o 
   0   5  12       21.72       23.95      6.22 o 
   1   5  12       21.49       23.13      6.90 o 
   2   5  12       17.78       20.40      4.48 o 
   3   5  12        9.93       13.95      4.42 o 
   4   5  12        6.60        4.85      3.77 o 
   5   5  12        0.13        2.93      4.64 o 
   6   5  12       17.99       16.65      3.45 o 
   7   5  12       67.97       90.26      7.49 o 
   8   5  12       18.65       20.38      3.95 o 
   9   5  12        7.64        8.67      2.71 o 
  -1   6  12        4.51       17.09      3.85 o 
   0   6  12        0.26        0.45      3.91 o 
   1   6  12        5.55        4.03      4.53 o 
   2   6  12        0.15        3.63      5.40 o 
   3   6  12        7.53        7.64      3.54 o 
   4   6  12       11.02       11.23      5.99 o 
   5   6  12       80.03       96.92     11.03 o 
   6   6  12        9.52        9.88      5.84 o 
   7   6  12        0.94       -4.57      4.57 o 
   8   6  12        0.01       -4.57      4.57 o 
   9   6  12        6.25       10.64      2.76 o 
   0   7  12        3.25        0.86      2.70 o 
   1   7  12       24.74       28.10      4.20 o 
   2   7  12       11.89       13.44      5.43 o 
   3   7  12       23.60       21.39      4.29 o 
   4   7  12       35.97       32.30     14.15 o 
   5   7  12        4.37        7.36      5.85 o 
   6   7  12        9.56       12.13      4.73 o 
   7   7  12       62.38       76.73      8.78 o 
   8   7  12       22.58       22.64      5.34 o 
   9   7  12       12.48        9.48      3.91 o 
   1   8  12        1.95        2.51      2.06 o 
   2   8  12        0.02        1.89      3.86 o 
   3   8  12        7.22        7.13      4.68 o 
   4   8  12        6.28        5.09      4.70 o 
   5   8  12        3.52        5.68      5.16 o 
   6   8  12       81.76       75.12      6.63 o 
   7   8  12        3.45       -4.21      4.50 o 
   8   8  12        4.10        5.64      3.37 o 
   9   8  12        5.25       -0.86      2.62 o 
   2   9  12       20.69       23.54      4.97 o 
   3   9  12        8.63        6.68      4.42 o 
   4   9  12        4.84        3.25      3.58 o 
   5   9  12        1.17        2.58      3.96 o 
   6   9  12        1.07       -3.17      3.17 o 
   7   9  12        0.80        2.51      2.72 o 
   3  10  12        3.21        0.38      2.37 o 
   4  10  12        4.89        4.30      3.59 o 
   5  10  12        3.51       -0.06      2.77 o 
   6  10  12        3.11        6.97      2.99 o 
   2  -1  13        0.48        0.69      2.58 o 
   0   0  13       14.55       12.37      3.95 o 
   1   0  13       15.33       13.80      4.18 o 
   2   0  13        5.91        9.47      3.66 o 
   3   0  13        5.93       -0.56      1.84 o 
   4   0  13       11.50        9.30      3.52 o 
  -1   1  13        0.31       -1.23      2.23 o 
   0   1  13        9.60        6.01      3.70 o 
   1   1  13        2.67        1.12      3.26 o 
   2   1  13        5.25        4.90      4.16 o 
   3   1  13       33.85       28.04      5.57 o 
   4   1  13        8.07        9.03      3.99 o 
   5   1  13        4.06        2.72      2.75 o 
  -1   2  13        1.74        1.36      2.85 o 
   0   2  13        9.15       14.41      4.60 o 
   1   2  13        4.63        2.45      3.61 o 
   2   2  13        2.39        7.32      4.74 o 
   3   2  13        3.57        5.95      3.99 o 
   4   2  13        2.84        3.91      5.42 o 
   5   2  13       10.91        8.69      4.89 o 
   6   2  13       12.04       15.55      4.76 o 
  -1   3  13        1.30       -2.94      2.94 o 
   0   3  13       12.96        6.82      4.47 o 
   1   3  13        5.07       12.69      5.28 o 
   2   3  13       12.86       15.00      5.31 o 
   3   3  13        0.07        2.28      2.94 o 
   4   3  13        0.56        1.29      2.95 o 
   5   3  13        1.52        6.74      5.18 o 
   6   3  13        0.87        3.29      4.02 o 
   7   3  13        0.56       -1.46      3.12 o 
   0   4  13        5.35        6.20      3.64 o 
   1   4  13        2.23        4.97      4.09 o 
   2   4  13       11.31       12.69      3.28 o 
   3   4  13        0.03        4.29      2.96 o 
   4   4  13        7.78        4.77      3.23 o 
   5   4  13        9.35       12.78      3.47 o 
   6   4  13       18.40       17.30      6.00 o 
   7   4  13       12.35       12.38      4.71 o 
   0   5  13       13.73       16.75      4.47 o 
   1   5  13       21.50       24.14      5.69 o 
   2   5  13       18.86       24.02      6.26 o 
   3   5  13        5.40        2.26      2.71 o 
   4   5  13        9.37        9.25      3.36 o 
   5   5  13        0.53        0.64      2.69 o 
   6   5  13        0.02        3.24      4.13 o 
   7   5  13       25.11       31.78      6.54 o 
   8   5  13       44.69       45.19      5.85 o 
   1   6  13        0.73        2.40      3.22 o 
   2   6  13        6.39        5.62      4.30 o 
   3   6  13        5.76       11.57      3.82 o 
   4   6  13        0.91        3.65      2.91 o 
   5   6  13        0.24        2.70      2.76 o 
   6   6  13       77.26       66.59      6.89 o 
   7   6  13        7.92        7.36      4.76 o 
   8   6  13        2.32        5.02      3.35 o 
   1   7  13       30.15       30.65      4.71 o 
   2   7  13       50.63       42.22      6.19 o 
   3   7  13        9.31       10.71      4.48 o 
   4   7  13        0.36        2.18      2.31 o 
   5   7  13        6.70        5.38      2.68 o 
   6   7  13        6.99        5.66      2.33 o 
   7   7  13        2.44        2.30      3.29 o 
   8   7  13       44.39       52.61      6.00 o 
   2   8  13        0.79       -2.91      2.91 o 
   3   8  13       17.78       14.86      4.05 o 
   4   8  13       18.89       25.31      5.22 o 
   5   8  13        4.88        4.87      2.42 o 
   6   8  13        4.08        4.44      2.06 o 
   7   8  13        0.88        0.81      3.00 o 
   4   9  13        0.52       -2.05      3.00 o 
   2   3  14        0.18       -0.64      2.79 o 
   3   3  14        0.27        1.76      2.67 o 
   2   4  14       15.89       14.98      3.78 o 
   3   4  14        2.89        0.13      2.67 o 
   5   4  14        0.89        0.62      2.66 o 
   2   5  14        5.77        9.04      3.30 o 
   3   5  14        1.50        3.01      3.07 o 
   4   5  14        1.32        2.02      2.74 o 
   5   5  14       21.67       16.00      4.18 o 
   3   6  14        3.74        3.55      2.64 o 
   4   6  14       10.98       15.62      3.82 o 
                                                 
